# Supplementary material for: Protein acetylation in mitochondria plays critical functions in the pathogenesis of fatty liver disease
Source: BMC Genomics. 2020 Jun 26;21:435. doi: 10.1186/s12864-020-06837-y (PMC7318365; doi:10.1186/s12864-020-06837-y)
Supplement: Supplementary file 2 — Additional file 2: Table S1. List of differentially expressed acetylated proteins identified and quantified by the TMT analysis in the study. [file 12864_2020_6837_MOESM2_ESM.xlsx]

## Sheet: Sheet1
Table S1 List of differentially expressed acetylated proteins identified and quantified by the TMT analysis in the study.
Protein accession	Protein accession number of database used for search
Gene name	Indicates the name of the gene that code for the protein sequence
Score	A simple rule to be used to judge whether a result is significant or not
Coverage [%]	Percent of identified peptdie sequence covering in protein sequence
PEP	The maximal posterior error probability for peptides
P-value: p＜0.05
Protein accession	Position	FL/Norm Ratio	Regulated Type	FL/Norm P value	Amino acid	Protein description	Gene name	Localization probability	PEP	Score	Modified sequence	Charge	Mass error [ppm]	MS/MS Count
A0A140T854	120	0.674	Down	0.00136	K	Glutathione S-transferase	GSTA3	1	0.0062302	73.885	DAK(1)LTLIR	2	-0.035214	2
A0A140T854	141	0.639	Down	0.00134	K	Glutathione S-transferase	GSTA3	1	1.79797e-26	153.06	YLPAFENVLK(1)SHGQDYLVGNK	3	-0.49704	2
A0A140T871	460	1.541	Up	3.97e-05	K	Glutamate dehydrogenase 1, mitochondrial	GLUD1	1	0.00432841	92.47	LTFK(1)YER	3	-0.17605	4
A0A140T871	87	1.509	Up	0.000996	K	Glutamate dehydrogenase 1, mitochondrial	GLUD1	1	5.43589e-17	179.79	GASIVEDK(1)LVEDLK(1)TR	2	0.18539	8
A0A140T871	93	1.812	Up	8.05e-05	K	Glutamate dehydrogenase 1, mitochondrial	GLUD1	1	5.43589e-17	167.28	LVEDLK(1)TR	2	-0.32178	7
A0A140T871	214	0.728	Down	0.00136	K	Glutamate dehydrogenase 1, mitochondrial	GLUD1	1	0.00195442	90.15	RFTMELAK(1)K	4	-0.35112	7
A0A140T871	355	1.5	Up	0.0024	K	Glutamate dehydrogenase 1, mitochondrial	GLUD1	1	7.36786e-19	136.39	ELEDFK(1)LQHGTILGFPK	4	1.0185	2
A0A140T871	194	1.412	Up	0.000543	K	Glutamate dehydrogenase 1, mitochondrial	GLUD1	1	2.52503e-31	220.21	INPK(1)NYTDNELEK	4	-0.42095	5
A0A140T871	483	1.582	Up	0.000896	K	Glutamate dehydrogenase 1, mitochondrial	GLUD1	1	6.333e-25	151.64	FGK(1)HGGTIPIVPTAEFQDR	3	1.151	13
A0A140T871	530	1.235	Up	0.00516	K	Glutamate dehydrogenase 1, mitochondrial	GLUD1	1	3.63649e-07	101.53	TAMK(1)YNLGLDLR	2	-0.14475	5
A0A140T871	393	1.464	Up	0.0495	K	Glutamate dehydrogenase 1, mitochondrial	GLUD1	1	0.000177577	123.35	QLTK(1)SNAPR	2	-0.79928	6
A1A4J9	118	1.597	Up	0.0036	K	DnaJ (Hsp40) homolog, subfamily A, member 3	DNAJA3	1	0.00618253	114.28	AYYQLAK(1)K	2	1.1767	1
A1A4L7	50	0.758	Down	0.00382	K	Glutathione S-transferase Mu 1	GSTM4	1	0.000210056	93.345	SQWLNEK(1)FK	2	0.86078	2
A1A4L7	83	0.57	Down	0.00256	K	Glutathione S-transferase Mu 1	GSTM4	1	4.04914e-07	119.87	K(1)HNMCGETEEEK	3	-0.93063	5
A3KN04	540	0.68	Down	0.0222	K	Dolichyl-diphosphooligosaccharide--protein glycosyltransferase subunit 1	RPN1	1	0.00174865	68.972	LK(1)TEGSDLCDK	2	0.10975	1
A4FUD0	21	0.638	Down	0.000684	K	MTHFD1 protein	MTHFD1	1	0.000985453	134.25	LK(1)NQVIQMK	2	0.24296	1
A4FUD0	364	0.503	Down	0.000215	K	MTHFD1 protein	MTHFD1	1	0.00228533	89.886	LK(1)HQPDGK	2	1.166	3
A4FUZ1	140	0.664	Down	0.0134	K	Lactoylglutathione lyase	GLO1	1	0.00323422	55.097	GFGHIGIAVPDVHGACK(1)R	3	1.4662	2
A4IF97	163	0.564	Down	0.0021	K	Myosin regulatory light chain 12B	MYL12B	1	0.0119013	68.915	ILK(1)HGAK	3	-0.7605	1
A4IFA7	120	1.284	Up	0.00986	K	Carbonyl reductase family member 4	CBR4	1	0.00243267	111.61	AALK(1)TMIK	3	-0.014402	5
A4IFA7	195	1.263	Up	0.01	K	Carbonyl reductase family member 4	CBR4	1	0.000527288	103.91	DLNEELLK(1)K	2	0.52628	2
A5D7D1	518	0.625	Down	0.000805	K	Alpha-actinin-4	ACTN4	1	0.00348624	82.417	EALEK(1)TEK	2	-0.098418	1
A5PK65	33	0.589	Down	0.000721	K	D-dopachrome decarboxylase	DDT	1	9.97015e-14	134.14	LCAATAAILSK(1)PEDR	2	0.28	3
A6QL68	58	1.548	Up	0.00144	K	CLYBL protein	CLYBL	1	4.16379e-07	107.09	AVLYVPGNDEK(1)K	2	-0.22163	4
A6QNL5	381	0.473	Down	0.000139	K	PDIA6 protein (Fragment)	PDIA6	1	0.00967115	81.191	MK(1)FALLK	2	-0.093529	1
A6QQ11	523	0.689	Down	0.00348	K	PGM2 protein (Fragment)	PGM2	1	0.0394713	46.844	SNYPK(1)TCGR	2	0.48442	1
A6QQF5	35	1.352	Up	0.0075	K	Quinone oxidoreductase-like protein 2	---	1	0.000111185	95.358	AALCAELK(1)RPLVIEEVTPR	3	2.4463	4
A6QR28	116	0.731	Down	0.00098	K	Phosphoserine aminotransferase	PSAT1	1	0.0210902	80.438	AAEEAK(1)K	2	-0.35578	2
A7E3W4	214	0.805	Down	0.006	K	Transketolase	TKT	1	0.000378026	74.789	NQPTAIIAK(1)TFK	3	0.58608	2
A7MBA2	720	0.683	Down	0.0012	K	26S proteasome non-ATPase regulatory subunit 1	PSMD1	1	7.55596e-05	83.087	VINDK(1)HDDVMAK	3	0.30973	2
A7MBE6	186	1.755	Up	0.000458	K	ACSM2A protein	ACSM2A	1	0.00296216	119.57	LLVSEK(1)K	3	-0.026978	3
A7YWD3	107	0.712	Down	0.00392	K	UDP-glucuronosyltransferase	UGT1A1	1	0.000445892	79.659	TVFEDDPFLK(1)R	3	0.32585	1
A7YWE4	93	1.289	Up	0.0021	K	Delta-1-pyrroline-5-carboxylate dehydrogenase, mitochondrial	ALDH4A1	1	7.00378e-08	100.11	VAK(1)FCYADK(1)ALLHR	3	-0.96116	5
A7YWF1	90	1.679	Up	0.00166	K	ACSS2 protein	ACSS2	1	0.0151186	57.59	GK(1)IFIEWMK	2	-1.6655	1
A7YWF1	418	0.508	Down	0.000456	K	ACSS2 protein	ACSS2	1	2.16765e-07	139.86	LLMK(1)FGDEPVTK	2	0.59612	2
A7Z066	128	0.636	Down	0.00302	K	Calnexin	CANX	1	0.00133723	75.387	AK(1)HHAISTK	3	0.43852	1
E1B8D6	1769	0.762	Down	0.0194	K	E1A binding protein p300	EP300	1	0.000219851	102.53	VVQHTK(1)GCK	2	4.0205	1
E1B8D6	1704	0.742	Down	0.000298	K	E1A binding protein p300	EP300	1	0.00142802	88.181	NHDHK(1)MEK	3	-1.9765	1
E1B9K8	282	0.602	Down	5.61e-05	K	Sulfotransferase	SULT1A1	1	1.04566e-28	195.97	STFTVAQNELFEAHYAK(1)K	3	0.088929	2
E1BBT0	273	0.799	Down	0.0072	K	Aldo-keto reductase family 1 member D1	AKR1D1	1	0.00144738	59.796	GVVVIPK(1)SFNPER	2	-0.057848	1
E1BC79	370	0.792	Down	0.013	K	Hydroxyacid oxidase 1	HAO1	0.999998	0.00438303	67.334	KNPLAVSK(1)I	2	-0.56488	2
E1BDG9	667	1.25	Up	0.00968	K	10-formyltetrahydrofolate dehydrogenase	ALDH1L2	1	3.00587e-07	105.65	QIMK(1)SCAMSNLK	3	-1.467	1
E1BF59	1363	0.683	Down	0.0036	K	Plectin	PLEC	1	1.89296e-05	108.98	HAEK(1)VEECQR	2	0.81986	2
E1BFB0	613	0.58	Down	0.00168	K	Spectrin alpha, non-erythrocytic 1	SPTAN1	1	5.85426e-09	95.205	VQK(1)HQAFEAELSANQSR	3	-0.02225	1
E1BFB0	2088	0.545	Down	0.0166	K	Spectrin alpha, non-erythrocytic 1	SPTAN1	1	9.08557e-05	94.09	K(1)VEDLFLTFAK	2	0.63774	2
E1BFI2	801	1.724	Up	0.00904	K	Dehydrogenase E1 and transketolase domain containing 1	DHTKD1	1	1.66849e-07	108.7	PVIGDSSVDPK(1)K	2	-0.12229	2
E1BFN6	466	0.58	Down	0.00918	K	Dihydropyrimidinase	DPYS	1	0.000462892	92.866	K(1)PFAEYIYK	3	0.5245	2
E1BFN6	339	0.653	Down	0.00216	K	Dihydropyrimidinase	DPYS	1	0.000178393	94.767	ALGK(1)DDFTK	2	0.40929	1
E1BFN6	489	0.542	Down	0.0235	K	Dihydropyrimidinase	DPYS	1	9.01302e-05	94.122	DQTCIPTPVK(1)R	3	0.29025	3
E1BGA1	109	0.69	Down	0.0077	K	Methyltransferase like 7B	METTL7B	1	0.00477507	64.121	FLTK(1)SMAENR	2	-0.30278	1
E1BGC1	237	1.643	Up	0.00168	K	Methylcrotonoyl-CoA carboxylase 1	MCCC1	1	5.12676e-07	117	K(1)SFNDDAMLIEK	3	0.228	2
E1BGS2	427	1.229	Up	0.0274	K	Acyl-CoA dehydrogenase family member 10	ACAD10	1	0.000114877	125.24	QVQTWIK(1)QYR	2	-0.47398	1
E1BGS2	1048	1.248	Up	0.00434	K	Acyl-CoA dehydrogenase family member 10	ACAD10	1	0.000587016	112.13	AAVAK(1)MELK	3	-0.011617	5
E1BGS2	1052	1.682	Up	0.0026	K	Acyl-CoA dehydrogenase family member 10	ACAD10	1	0.0205759	66.799	MELK(1)HHS	2	0.02749	2
E1BHZ6	256	2.017	Up	0.000221	K	Glutaminase 2	GLS2	1	0.00393656	81.017	MDCNK(1)AEK	2	0.036425	2
E1BJ08	160	0.674	Down	0.000402	K	Uncharacterized protein	---	1	0.000194381	97.734	LEEVLTNK(1)K	2	0.12732	4
E1BJ08	143	0.748	Down	0.00572	K	Uncharacterized protein	---	1	4.64151e-08	89.484	EDCSGLK(1)EELHK	3	-1.2469	2
E1BJA2	593	0.598	Down	0.00232	K	Apoptosis inducing factor mitochondria associated 1	AIFM1	1	9.26527e-15	139.88	IIK(1)DGEQHEDLNEVAK	3	0.08763	2
E1BJQ1	883	1.229	Up	0.0301	K	Glycine cleavage system P protein	GLDC	1	0.000300112	82.529	SANIEAVDVAK(1)R	2	0.3361	1
E1BJQ1	872	1.836	Up	0.000135	K	Glycine cleavage system P protein	GLDC	1	5.32165e-08	150.05	K(1)SANIEAVDVAK	3	0.80456	3
E1BJQ1	687	2.03	Up	0.000797	K	Glycine cleavage system P protein	GLDC	1	0.00560932	81.784	AMVDK(1)HK	3	0.39082	3
E1BJU8	367	0.449	Down	8.32e-05	K	UDP-glucuronosyltransferase	LOC540615	1	1.09606e-06	87.647	WLPQNDLLGHPK(1)TK	3	0.47385	1
E1BJU8	134	0.508	Down	0.0183	K	UDP-glucuronosyltransferase	LOC540615	1	0.00105724	78.903	MCEDAVSNK(1)K	2	0.28909	3
E1BKY9	99	0.463	Down	0.00128	K	Coproporphyrinogen oxidase	CPOX	1	9.61397e-06	70.345	K(1)SSGAQSASLGRPEEEDDELAR	3	-0.20502	1
E1BKY9	309	0.749	Down	0.00478	K	Coproporphyrinogen oxidase	CPOX	1	7.58563e-06	75.911	EACDQHGPDLYPK(1)FK	3	-0.12	1
E1BKY9	366	0.638	Down	0.00476	K	Coproporphyrinogen oxidase	CPOX	1	5.10138e-07	104.24	K(1)HCNDSFTPQEK	3	-0.16969	1
E1BKZ1	368	0.747	Down	0.00272	K	Glutathione-disulfide reductase	GSR	1	0.000283417	90.05	MVCANK(1)EEK	2	-0.21565	2
E1BLC0	226	1.299	Up	0.00414	K	Agmatinase	AGMAT	1	7.97378e-06	110.08	RCVDEGLLDCK(1)R	3	-0.84414	5
E1BMG9	35	0.57	Down	8.36e-05	K	10-formyltetrahydrofolate dehydrogenase	ALDH1L1	1	8.71761e-13	106	LREEGHEVVGVFTVPDK(1)DGK	3	0.59422	5
E1BMG9	660	0.672	Down	0.000236	K	10-formyltetrahydrofolate dehydrogenase	ALDH1L1	1	3.66086e-07	128.76	HIMK(1)SCALSNVK	2	-0.012928	7
E1BMG9	865	0.582	Down	0.000883	K	10-formyltetrahydrofolate dehydrogenase	ALDH1L1	1	1.40086e-24	131.82	LEAGTVFVNTYNK(1)TDVAAPFGGFK	3	-0.12373	2
E1BMG9	415	0.706	Down	0.00192	K	10-formyltetrahydrofolate dehydrogenase	ALDH1L1	1	0.018866	61.48	AVNK(1)LTLR	2	-0.04365	1
E1BMH4	362	0.752	Down	0.0211	K	Enoyl-CoA hydratase and 3-hydroxyacyl CoA dehydrogenase	EHHADH	1	0.00131738	58.817	MQQSGHPWSGPK(1)PR	3	-0.49968	1
E1BMH4	584	1.33	Up	0.0126	K	Enoyl-CoA hydratase and 3-hydroxyacyl CoA dehydrogenase	EHHADH	1	2.16035e-06	114.86	GWYLYDK(1)PLGR	2	-0.23708	2
E1BNQ4	52	1.47	Up	0.0165	K	ATP-dependent (S)-NAD(P)H-hydrate dehydratase	NAXD	1	0.0129295	68.846	K(1)HK(1)GQDGR	3	-0.52806	1
E1BNQ4	50	1.47	Up	0.0165	K	ATP-dependent (S)-NAD(P)H-hydrate dehydratase	NAXD	1	0.0129295	68.846	K(1)HK(1)GQDGR	3	-0.52806	1
F1MBX4	62	0.819	Down	0.0209	K	Uncharacterized protein	LOC530653	1	0.00962249	70.028	DDK(1)GNLYR	2	0.14399	1
F1MCH2	427	0.707	Down	0.00776	K	Kynureninase	KYNU	1	0.0179479	83.364	GVVCDK(1)R	2	1.0328	1
F1MDH3	696	0.493	Down	0.000377	K	Talin 1	TLN1	1	0.011229	78.149	AK(1)SVAQR	2	1.5287	1
F1MDJ6	655	1.24	Up	0.0147	K	Dimethylglycine dehydrogenase	DMGDH	1	1.2325e-27	188.59	LTSEDLSDNVFK(1)FLQTK	4	0.43914	2
F1MDS3	108	1.47	Up	0.00634	K	Phosphoenolpyruvate carboxykinase 2, mitochondrial	PCK2	1	6.13233e-11	151.56	VESK(1)TVIVTPSQR	2	0.19586	4
F1ME46	455	0.637	Down	0.00692	K	Lectin, mannose binding 1	LMAN1	1	0.00418148	103.87	EHLHIVK(1)R	2	0.44745	3
F1ME82	146	0.722	Down	0.0209	K	Asialoglycoprotein receptor 2	ASGR2	1	0.00415209	53.567	LHLK(1)HFPMDLR	4	-0.089468	1
F1MEQ5	386	1.267	Up	0.0111	K	Aspartate--tRNA ligase, mitochondrial	DARS2	1	2.47134e-15	120.63	K(1)FAADHFNEEVLPIFLK	3	-0.72279	1
F1MES1	225	1.355	Up	0.00252	K	Acyl-CoA synthetase medium chain family member 3	ACSM3	1	2.32077e-12	99.569	TK(1)HNEMMAIFFTSGTSGYPK	4	-0.026391	3
F1MES1	547	1.462	Up	0.00212	K	Acyl-CoA synthetase medium chain family member 3	ACSM3	1	0.00391466	135.43	EIQEHVK(1)R	2	1.2961	1
F1MES1	106	1.263	Up	0.0297	K	Acyl-CoA synthetase medium chain family member 3	ACSM3	1	4.0317e-10	111.64	K(1)FANILTEACGLQR	2	0.30908	2
F1MES1	539	1.934	Up	0.000204	K	Acyl-CoA synthetase medium chain family member 3	ACSM3	1	0.000254431	133.89	SHDQEQLK(1)K	2	0.42296	5
F1MES1	223	1.93	Up	3.67e-05	K	Acyl-CoA synthetase medium chain family member 3	ACSM3	1	2.32373e-07	125.03	HASDNHTCVK(1)TK	3	-1.5158	1
F1MEY2	229	0.75	Down	0.0409	K	Enoyl-[acyl-carrier-protein] reductase, mitochondrial	MECR	1	8.06693e-13	115.26	LK(1)NLGANHVVTEEELR	3	0.051263	1
F1MFB7	318	1.327	Up	0.00254	K	4-aminobutyrate aminotransferase	ABAT	1	3.5668e-25	148.38	K(1)HGCAFLVDEVQTGGGCTGK	3	-0.22121	3
F1MFG7	267	1.491	Up	0.0048	K	Biphenyl hydrolase like	BPHL	1	6.45355e-11	138.02	LHLMPEGK(1)HNLHLR	3	-0.027265	9
F1MFT4	441	0.608	Down	0.00108	K	Heterogeneous nuclear ribonucleoprotein U	HNRNPU	1	7.35235e-07	93.909	APQCLGK(1)FIEIAAR	2	1.098	1
F1MHP6	301	0.803	Down	0.0172	K	Adenylosuccinate lyase	ADSL	1	0.00170019	69.345	QQIGSSAMPYK(1)R	2	-0.69467	1
F1MHT1	79	0.487	Down	0.0106	K	Amylo-alpha-1, 6-glucosidase, 4-alpha-glucanotransferase	AGL	1	0.0262208	51.762	EDDSDK(1)YCK	2	-1.2641	1
F1MHT1	422	0.569	Down	7.51e-05	K	Amylo-alpha-1, 6-glucosidase, 4-alpha-glucanotransferase	AGL	1	0.0152501	91.516	K(1)HPLVTR	2	-0.0085512	2
F1MJI7	185	0.583	Down	0.0014	K	Lamin B2	LMNB2	1	0.000221989	128.01	AEDGHAVAK(1)K	2	-0.14536	2
F1MKF8	155	1.274	Up	0.017	K	Sulfide:quinone oxidoreductase, mitochondrial	SQOR	1	0.000743565	65.295	IK(1)GLPEGFAHPK	4	0.10619	3
F1MKF8	134	1.247	Up	0.0033	K	Sulfide:quinone oxidoreductase, mitochondrial	SQOR	1	1.93797e-19	149.96	VVDLNPDK(1)NCIHTDDDK(1)K	3	-0.51466	9
F1MKF8	135	1.333	Up	0.0325	K	Sulfide:quinone oxidoreductase, mitochondrial	SQOR	1	1.12495e-10	115.8	NCIHTDDDK(1)K(1)ISYK	3	0.37275	3
F1ML72	54	0.483	Down	0.00294	K	Ribosomal protein L34	RPL34	1	0.00135562	64.224	APK(1)SACGVCPGR	2	0.40305	1
F1ML89	875	1.417	Up	0.00694	K	Carbamoyl-phosphate synthase 1	CPS1	1	2.11045e-06	130.1	LTSIDK(1)WFLYK	2	-0.078656	5
F1ML89	228	0.672	Down	0.000197	K	Carbamoyl-phosphate synthase 1	CPS1	1	1.05134e-10	122.64	VVAVDCGIK(1)NSVIR	2	0.049217	2
F1ML89	1168	1.639	Up	5.82e-05	K	Carbamoyl-phosphate synthase 1	CPS1	1	1.48514e-19	154.48	VSQEHPVVLTK(1)FIEGAR	4	0.36018	3
F1ML89	458	1.383	Up	0.0179	K	Carbamoyl-phosphate synthase 1	CPS1	1	5.28806e-40	163.18	EENVK(1)TVLMNPNIASVQTNEVGLK	4	-1.1432	2
F1ML89	919	1.202	Up	0.00278	K	Carbamoyl-phosphate synthase 1	CPS1	1	1.76416e-10	122.08	QISK(1)CLGLTEAQTR	3	-1.0715	2
F1ML89	214	1.314	Up	0.00128	K	Carbamoyl-phosphate synthase 1	CPS1	1	5.26275e-08	123.35	VYGK(1)GNPMK(1)VVAVDCGIK	3	0.6283	9
F1ML89	889	1.261	Up	0.0134	K	Carbamoyl-phosphate synthase 1	CPS1	1	8.9996e-06	114.72	DILNMEK(1)TLK	2	-1.6062	5
F1ML89	553	1.592	Up	0.000459	K	Carbamoyl-phosphate synthase 1	CPS1	1	6.38034e-20	191.78	QLFSDK(1)LNEINEK	2	-0.15799	2
F1ML89	905	1.395	Up	0.000836	K	Carbamoyl-phosphate synthase 1	CPS1	1	2.18884e-13	168.41	GLNSESITEETLK(1)K	3	-0.87597	4
F1ML89	757	1.267	Up	0.00318	K	Carbamoyl-phosphate synthase 1	CPS1	1	1.8564e-22	132.65	NVVSGK(1)TSACFEPSLDYMVTK	2	-0.29213	4
F1ML89	176	1.223	Up	0.000985	K	Carbamoyl-phosphate synthase 1	CPS1	1	0.00254949	85.355	DK(1)GTMLGK	3	0.0972	3
F1MLF8	109	0.728	Down	0.038	K	Homogentisate 1,2-dioxygenase	HGD	1	5.21151e-06	75.533	K(1)VDFVNGLHTLCGAGDIR	3	-1.5499	1
F1MN00	42	1.299	Up	0.00122	K	Acyl-CoA dehydrogenase long chain	ACADL	1	0.00173651	99.815	LETSSAK(1)K	3	-1.211	4
F1MNA6	440	0.435	Down	0.00792	K	Formimidoyltransferase cyclodeaminase	FTCD	1	0.00574712	75.387	NTPEDK(1)DR	2	-0.54525	1
F1MNT6	284	0.659	Down	0.00116	K	Cytosolic beta-glucosidase	GBA3	1	0.000505145	91.961	SQVALMSK(1)K	2	1.6726	1
F1MNX2	19	0.816	Down	0.0193	K	Acyl-CoA dehydrogenase family member 11	ACAD11	1	3.69684e-08	87.388	EPNTIEVLPQHK(1)FDCR	3	-0.17618	2
F1MP67	52	0.414	Down	0.000239	K	Uncharacterized protein	LOC785540	1	0.00227574	90.05	NVSK(1)SISK	2	0.39802	1
F1MQ37	228	0.549	Down	0.002	K	Myosin heavy chain 9	MYH9	1	0.00895501	61.833	TVK(1)NDNSSR	2	0.89766	1
F1MQP2	291	0.703	Down	0.00556	K	Solute carrier family 27 member 2	SLC27A2	1	6.89782e-13	164.15	TK(1)FSASQFWDDCR	2	-0.34992	2
F1MQP2	141	0.634	Down	0.0011	K	Solute carrier family 27 member 2	SLC27A2	1	9.55337e-06	79.346	GK(1)SLLHCFQCSGAK	3	-0.16827	1
F1MQV8	124	1.673	Up	7.52e-05	K	Acyl-CoA synthetase short-chain family member 3, mitochondrial	ACSS3	1	0.000286955	105.46	HIENGK(1)GDK	2	-0.427	3
F1MQV8	517	1.727	Up	0.00826	K	Acyl-CoA synthetase short-chain family member 3, mitochondrial	ACSS3	1	1.61668e-24	136.34	LPLPPGAFSGLWK(1)NQEAFK	3	-0.19702	2
F1MQV8	523	1.839	Up	3.12e-06	K	Acyl-CoA synthetase short-chain family member 3, mitochondrial	ACSS3	1	3.56048e-07	130.47	NQEAFK(1)HLYFEK	2	-0.061332	4
F1MQV8	91	1.904	Up	0.000758	K	Acyl-CoA synthetase short-chain family member 3, mitochondrial	ACSS3	0.999262	2.33154e-19	137.89	AAEQISWYK(0.001)PWTK(0.999)TLENR	3	-0.15475	1
F1MQV8	230	1.537	Up	0.000343	K	Acyl-CoA synthetase short-chain family member 3, mitochondrial	ACSS3	1	4.24146e-05	82.529	K(1)VEYVPLVEEALR	3	0.02131	4
F1MQV8	87	1.284	Up	0.002	K	Acyl-CoA synthetase short-chain family member 3, mitochondrial	ACSS3	1	1.96331e-05	79.875	AAEQISWYK(1)PWTK	3	0.38456	1
F1MQV8	214	1.477	Up	0.000936	K	Acyl-CoA synthetase short-chain family member 3, mitochondrial	ACSS3	1	0.0137391	73.248	IDHAK(1)PK	2	-0.3527	2
F1MQV8	247	2.002	Up	0.000424	K	Acyl-CoA synthetase short-chain family member 3, mitochondrial	ACSS3	1	0.00653805	72.928	IGQHK(1)PDK	2	-0.66738	3
F1MRF5	85	0.603	Down	0.00138	K	Acyl-coenzyme A oxidase	ACOX2	1	3.14196e-05	96.143	K(1)FHILMLAQR	3	-0.77961	3
F1MRF5	53	0.789	Down	0.00404	K	Acyl-coenzyme A oxidase	ACOX2	1	9.8126e-16	159.34	K(1)VESIIHSEPELSLK	3	-0.2259	1
F1MRF5	454	1.367	Up	0.00188	K	Acyl-coenzyme A oxidase	ACOX2	1	9.96868e-28	210.44	FLIK(1)SYLNTQK	2	-0.77727	4
F1MRG0	93	1.754	Up	5.83e-05	K	Glutathione S-transferase kappa	GSTK1	1	0.00324286	121.6	DFFSVILK(1)K	3	0.0038132	3
F1MS93	24	0.785	Down	0.0275	K	THO complex subunit 5 homolog	THOC5	1	0.00162562	81.799	SDGAPAEGK(1)R	2	0.020706	1
F1MSQ7	66	1.325	Up	0.00466	K	Nipsnap homolog 1	NIPSNAP1	1	0.0179075	71.03	K(1)ETSNLYK	2	0.58542	1
F1MTR1	1427	0.716	Down	0.00824	K	IQ motif containing GTPase activating protein 2	IQGAP2	1	0.0128083	74.267	TCLDNLK(1)R	2	0.19673	1
F1MTT7	90	1.665	Up	0.0016	K	3,2-trans-enoyl-CoA isomerase, mitochondrial	ECI1	1	0.00328082	76.221	LENDK(1)TFR	3	0.64789	4
F1MU22	293	0.526	Down	0.0389	K	Carboxylic ester hydrolase	CES2	1	0.000162128	78.324	HK(1)NEEEVLAINK	3	1.2169	1
F1MUX6	71	0.503	Down	0.000425	K	Glutathione S-transferase	GSTM3	1	5.66736e-07	117.93	K(1)HNMCGDTEEER	2	0.26862	8
F1MV74	189	0.267	Down	0.00164	K	Non-specific lipid-transfer protein	SCP2	1	0.000398055	63.062	NHK(1)HSVNNPYSQFQK	3	-0.3241	2
F1MV74	488	0.418	Down	5.5e-05	K	Non-specific lipid-transfer protein	SCP2	1	2.49302e-29	179.41	K(1)ADCTITMADSDLLALMTGK	3	0.12185	2
F1MV74	26	0.351	Down	0.0017	K	Non-specific lipid-transfer protein	SCP2	1	0.0214634	54.259	FTK(1)PGVENR	2	1.0315	1
F1MV74	172	0.343	Down	0.000124	K	Non-specific lipid-transfer protein	SCP2	1	2.82101e-08	92.773	EHMEK(1)YGTTLEHFAK	3	-1.1227	3
F1MV74	487	0.464	Down	0.000365	K	Non-specific lipid-transfer protein	SCP2	1	5.45394e-05	114.71	GSVLPNSDK(1)K	3	0.39779	4
F1MV74	125	0.429	Down	5.53e-05	K	Non-specific lipid-transfer protein	SCP2	1	1.65132e-11	157.91	MEK(1)GPIAVNIQDK	3	-0.42072	5
F1MV74	449	0.331	Down	4.8e-07	K	Non-specific lipid-transfer protein	SCP2	1	1.08941e-07	115.12	KLEDEGEQFVK(1)K	3	-0.18461	2
F1MV80	421	1.322	Up	0.00934	K	NAD kinase 2, mitochondrial	NADK2	1	0.00233449	74.841	CFTSK(1)VCVR	2	0.098156	1
F1MV80	328	1.783	Up	0.00504	K	NAD kinase 2, mitochondrial	NADK2	1	7.44874e-14	127.97	QK(1)SSGLNLCTGTGSK	2	-0.20076	4
F1MWD3	170	0.54	Down	0.000236	K	Chaperonin containing TCP1 subunit 5	CCT5	1	4.64251e-06	80.316	NTEPLIQTAK(1)TTLGSK	3	1.4553	1
F1MWR8	318	0.542	Down	0.0072	K	T-complex protein 1 subunit eta	CCT7	1	0.0216616	69.375	VPEEDLK(1)R	2	0.84849	1
F1MWY9	339	0.594	Down	0.00148	K	Enoyl-CoA delta isomerase 2	ECI2	1	9.68669e-09	96.208	EK(1)LHAVNAEESSVLR	3	0.064525	1
F1MWY9	72	2.186	Up	2.39e-05	K	Enoyl-CoA delta isomerase 2	ECI2	1	2.33691e-27	209.89	TK(1)WDAWNALGSLSK	4	-0.46418	3
F1MWY9	140	1.546	Up	0.00114	K	Enoyl-CoA delta isomerase 2	ECI2	1	0.0334439	56.547	LNRPAK(1)K	2	2.2281	2
F1MX88	488	1.358	Up	0.0151	K	Solute carrier family 25 member 13	SLC25A13	1	3.58224e-07	130.1	DLGFFGIYK(1)GAK	2	0.30713	2
F1MXS3	19	1.709	Up	0.000616	K	Uncharacterized protein	LOC518623	1	0.00173589	91.867	K(1)SIPASLK	3	-0.16434	4
F1MZN9	339	0.616	Down	0.00402	K	Alcohol dehydrogenase 6 (class V)	ADH6	1	0.000741563	86.898	LVSDYMAK(1)K	2	0.66019	2
F1MZN9	364	0.585	Down	3.94e-05	K	Alcohol dehydrogenase 6 (class V)	ADH6	1	5.69214e-07	104.95	INEAVELMK(1)TGK	2	-0.23001	1
F1MZP8	348	0.677	Down	8.47e-05	K	Uncharacterized protein	---	1	0.000286943	115.78	LVTDFMAK(1)K	3	0.038072	8
F1MZP8	174	0.747	Down	0.0171	K	Uncharacterized protein	---	1	3.2934e-05	54.521	IHADSPLEK(1)VCLIGCGFSTGYGSAVK	4	0.044459	1
F1MZP8	335	0.695	Down	0.0145	K	Uncharacterized protein	---	1	0.0261993	64.711	SK(1)ESVPK	2	-0.097648	2
F1MZP8	235	0.617	Down	0.000464	K	Uncharacterized protein	---	1	9.34076e-06	109.72	IIAVDINK(1)DK	2	0.33147	4
F1MZP8	105	0.801	Down	0.0194	K	Uncharacterized protein	---	1	6.83943e-10	97.69	VIPLFIPQCGK(1)CNVCK	4	-0.49212	2
F1MZP8	110	0.684	Down	0.0358	K	Uncharacterized protein	---	1	1.05126e-06	88.075	CNVCK(1)HPEANLCLK	4	-0.13958	3
F1N206	159	1.252	Up	0.00348	K	Dihydrolipoyl dehydrogenase	DLD	1	5.58256e-05	92.939	ITGK(1)NQVTATK	2	0.75214	3
F1N206	127	0.576	Down	0.00146	K	Dihydrolipoyl dehydrogenase	DLD	1	0.0399801	44.847	MMEQK(1)SNAVK	2	0.31474	1
F1N206	430	1.53	Up	0.000158	K	Dihydrolipoyl dehydrogenase	DLD	1	2.52787e-08	124.62	AK(1)TNADTDGMVK	3	0.19318	8
F1N206	143	1.251	Up	0.0011	K	Dihydrolipoyl dehydrogenase	DLD	1	2.92025e-38	226.59	ALTGGIAHLFK(1)QNK	2	0.37056	6
F1N206	445	1.519	Up	0.0191	K	Dihydrolipoyl dehydrogenase	DLD	1	0.0065606	66.056	ILGQK(1)STDR	2	0.17226	2
F1N206	410	1.416	Up	0.00178	K	Dihydrolipoyl dehydrogenase	DLD	1	4.06531e-16	180.27	SEEQLK(1)EEGIEYK	2	0.10422	2
F1N338	241	1.302	Up	0.000518	K	Hydroxyacyl-CoA dehydrogenase	HADH	1	5.75681e-10	121.99	GEASK(1)EDIDMAMK	2	0.59877	4
F1N338	192	1.266	Up	0.0038	K	Hydroxyacyl-CoA dehydrogenase	HADH	1	5.62133e-18	130.36	TPMTSQK(1)TFESLLDFSR	2	-0.12636	3
F1N338	80	1.631	Up	0.000104	K	Hydroxyacyl-CoA dehydrogenase	HADH	1	0.00167173	90.906	K(1)K(1)FAENPK	2	1.0041	6
F1N338	81	1.538	Up	1.92e-05	K	Hydroxyacyl-CoA dehydrogenase	HADH	1	0.00123042	90.906	K(1)K(1)FAENPK	2	1.0041	12
F1N338	87	1.654	Up	0.000256	K	Hydroxyacyl-CoA dehydrogenase	HADH	1	2.91575e-13	160.93	K(1)FAENPK(1)GADEFVAK	3	-0.20529	4
F1N468	148	0.476	Down	0.000661	K	Uncharacterized protein	ADK	1	0.00624955	69.275	EK(1)HLDMEK	3	-0.42427	1
F1N5J8	238	1.429	Up	0.000476	K	2,4-dienoyl-CoA reductase 1	DECR1	1	3.80476e-07	126.32	FNVIQPGPIK(1)TK	2	-0.21155	3
F1N5J8	43	1.31	Up	0.0307	K	2,4-dienoyl-CoA reductase 1	DECR1	1	2.40277e-12	104.21	FFPPFPK(1)VMLPANSFQGK	4	-1.1332	9
F1N5J8	313	1.397	Up	0.000703	K	2,4-dienoyl-CoA reductase 1	DECR1	1	1.05751e-08	107.98	VTK(1)DQWDIIEGLIR	2	-0.071142	1
F1N7K8	333	1.292	Up	0.0246	K	Methylmalonate-semialdehyde dehydrogenase [acylating], mitochondrial	ALDH6A1	1	0.00794881	70.942	K(1)WLPELVER	2	0.50523	1
F1N7K8	131	1.373	Up	9.76e-05	K	Methylmalonate-semialdehyde dehydrogenase [acylating], mitochondrial	ALDH6A1	1	7.97094e-75	268.43	LITLEQGK(1)TLADAEGDVFR	4	0.89582	5
F1N7K8	289	0.591	Down	0.00036	K	Methylmalonate-semialdehyde dehydrogenase [acylating], mitochondrial	ALDH6A1	1	4.77863e-09	91.622	VQANMGAK(1)NHGVVMPDANK	3	-0.015297	1
F1N7K8	78	1.606	Up	3.59e-05	K	Methylmalonate-semialdehyde dehydrogenase [acylating], mitochondrial	ALDH6A1	1	1.84436e-19	153.06	VPESTK(1)AEMDAAVSSCK	2	-0.11995	9
F1N7K8	115	1.348	Up	0.0231	K	Methylmalonate-semialdehyde dehydrogenase [acylating], mitochondrial	ALDH6A1	1	8.43138e-06	99.5	YQQLIK(1)ENLK	2	0.1988	2
F1N7K8	119	1.38	Up	0.0021	K	Methylmalonate-semialdehyde dehydrogenase [acylating], mitochondrial	ALDH6A1	1	0.011139	68.626	ENLK(1)EIAR	2	-0.54965	1
F1N7K8	49	1.527	Up	0.00524	K	Methylmalonate-semialdehyde dehydrogenase [acylating], mitochondrial	ALDH6A1	1	1.68051e-06	147.26	LFIDGK(1)FIESK	2	0.32159	2
F1N7K8	89	1.31	Up	0.00624	K	Methylmalonate-semialdehyde dehydrogenase [acylating], mitochondrial	ALDH6A1	1	1.20018e-10	170.66	AEMDAAVSSCK(1)R	2	-0.71217	6
F1N7K8	54	1.596	Up	0.000205	K	Methylmalonate-semialdehyde dehydrogenase [acylating], mitochondrial	ALDH6A1	1	1.19668e-07	105.98	FIESK(1)SDK	3	-0.12975	5
F6PRB5	75	1.238	Up	0.003	K	Enoyl-CoA hydratase 1	ECH1	1	2.09323e-05	79.492	HVLHVQLNRPEK(1)R	3	0.51003	6
F6Q751	83	0.635	Down	0.000682	K	Uncharacterized protein	GSTM2	1	2.11712e-11	155.57	K(1)HNMCGETEEEMIR	3	-1.1668	6
F6QNC4	661	1.443	Up	0.00032	K	Propionyl-CoA carboxylase alpha subunit	PCCA	1	2.50185e-07	117.2	LAAELNK(1)FMLEK	2	1.5099	3
F6QNC4	342	1.334	Up	0.0276	K	Propionyl-CoA carboxylase alpha subunit	PCCA	1	1.17398e-24	181.72	AVNYSSAGTVEFLVDSK(1)K	4	0.55932	2
F6QNC4	407	1.496	Up	0.00146	K	Propionyl-CoA carboxylase alpha subunit	PCCA	1	6.146e-21	161.35	VYAEDPYK(1)SFGLPSVGR	2	-0.32461	2
F6QNC4	513	1.242	Up	0.0485	K	Propionyl-CoA carboxylase alpha subunit	PCCA	1	1.97309e-12	101.17	FLSDVYPDGFK(1)GHPLTETER	3	-0.81323	1
F6R9F1	411	0.586	Down	0.00394	K	Uncharacterized protein LOC785824	---	1	0.000379425	84.479	DETVWEK(1)PFR	2	0.1846	1
G3MYA4	73	0.725	Down	3.81e-06	K	Uncharacterized protein	---	1	1.50212e-18	129.11	AEDFFTMK(1)TYDIPYTQDK	3	-0.56553	1
G3N3E6	58	1.282	Up	0.0217	K	Uncharacterized protein	---	1	0.00125672	72.848	DAIDLMK(1)TLK	3	0.38587	2
G3X6L8	166	0.78	Down	0.00632	K	Nipsnap homolog 3A	NIPSNAP3A	1	0.0044732	55.188	PGGPALWGDPFK(1)R	3	0.26533	3
G5E521	304	0.813	Down	0.0371	K	NAD-dependent protein deacetylase	SIRT3	1	1.66481e-06	86.214	DVAQLGDVVHGVK(1)R	3	-0.084137	1
G5E5R0	109	0.573	Down	0.0124	K	Flavin-containing monooxygenase	FMO1	1	0.00450261	95.358	TK(1)VCSVR	2	-0.14306	6
M0QW20	193	0.363	Down	0.0319	K	UDP-glucuronosyltransferase	---	1	0.0101141	63.966	K(1)PDTLGPNTR	2	0.07742	1
M0QW21	161	0.499	Down	0.000601	K	Uncharacterized protein	AKR1C3	1	1.40025e-14	130.01	DAGLAK(1)SIGVSNFNHK	4	0.40305	3
M0QW21	101	0.508	Down	0.00044	K	Uncharacterized protein	AKR1C3	1	0.0024595	86.898	PALEK(1)SLK	3	0.25986	4
M0QW21	301	0.719	Down	0.0118	K	Uncharacterized protein	AKR1C3	1	0.000258578	104.22	AIDGLNK(1)NK	2	0.60746	1
M0QW22	139	0.49	Down	0.0245	K	Uncharacterized protein	LOC100296421	1	0.000795718	84.479	ICSEVVSNK(1)K	3	-1.3564	2
O02691	99	1.608	Up	0.0044	K	3-hydroxyacyl-CoA dehydrogenase type-2	HSD17B10	1	2.40485e-26	159.5	VDVAVNCAGIAVASK(1)TYNLK	3	-0.18109	1
O02691	53	1.472	Up	0.0129	K	3-hydroxyacyl-CoA dehydrogenase type-2	HSD17B10	1	2.37848e-17	120.9	K(1)LGK(1)SCAFAPADVTSEK	3	-0.075005	3
O02691	56	1.268	Up	0.00132	K	3-hydroxyacyl-CoA dehydrogenase type-2	HSD17B10	1	2.37848e-17	126.26	LGK(1)SCAFAPADVTSEK	4	-0.099637	13
O02691	105	1.705	Up	0.000295	K	3-hydroxyacyl-CoA dehydrogenase type-2	HSD17B10	1	4.30349e-08	152	K(1)SQAHTLEDFQR	2	-0.14933	3
O18778	120	0.755	Down	0.0105	K	Phytanoyl-CoA dioxygenase, peroxisomal	PHYH	1	1.52031e-28	202.35	VVSK(1)VQDFQEDEELFR	2	0.93109	2
O18879	152	0.783	Down	0.00824	K	Glutathione S-transferase A2	GSTA2	1	1.09606e-06	87.647	NHGQDYLVGNK(1)LSK	3	0.93246	1
O18879	141	0.558	Down	0.00172	K	Glutathione S-transferase A2	GSTA2	1	1.1495e-10	117.2	VLK(1)NHGQDYLVGNK	2	0.047269	4
O18879	138	0.673	Down	0.00926	K	Glutathione S-transferase A2	GSTA2	1	6.59638e-05	137.89	YFPAFEK(1)VLK	3	-0.99461	2
O18879	195	0.763	Down	7.76e-05	K	Glutathione S-transferase A2	GSTA2	1	0.000230672	105.52	VSSLPAVK(1)K	3	-0.048364	4
O19094	501	0.749	Down	0.0271	K	Peroxisomal carnitine O-octanoyltransferase	CROT	1	0.000245048	85.813	DCSTGK(1)GFDR	2	0.26786	1
O46629	189	1.365	Up	2.83e-06	K	Trifunctional enzyme subunit beta, mitochondrial	HADHB	1	0.000200835	117.79	MMLDLNK(1)AK(1)TLAQR	3	-0.20215	15
O46629	182	1.723	Up	0.000281	K	Trifunctional enzyme subunit beta, mitochondrial	HADHB	1	0.000508134	117.79	K(1)MMLDLNK(1)AK	2	-0.18477	5
O46629	202	1.478	Up	0.0173	K	Trifunctional enzyme subunit beta, mitochondrial	HADHB	1	0.00208073	120.99	LSIISK(1)FR	3	-0.2407	2
O46629	191	1.435	Up	0.035	K	Trifunctional enzyme subunit beta, mitochondrial	HADHB	1	0.00533713	82.671	MMLDLNK(1)AK(1)TLAQR	3	-0.20215	3
O46629	254	1.771	Up	0.000865	K	Trifunctional enzyme subunit beta, mitochondrial	HADHB	1	0.00728034	116.73	SHSLAK(1)K	2	0.52666	4
O46629	73	0.829	Down	0.0196	K	Trifunctional enzyme subunit beta, mitochondrial	HADHB	1	6.98788e-27	160.76	TPFLLSGTSYK(1)DLMPHDLAR	4	0.31113	5
O77512	266	1.415	Up	0.00106	K	Glycine N-phenylacetyltransferase	---	1	1.12095e-15	117.18	ALDQLGIPVYNHTDK(1)ANK	4	-0.89232	1
O77512	19	1.395	Up	0.0443	K	Glycine N-phenylacetyltransferase	---	1	0.00079639	141.48	K(1)SLPESLK	2	-0.237	6
O77512	48	1.422	Up	0.00122	K	Glycine N-phenylacetyltransferase	---	1	0.000149417	90.614	ALVDK(1)WPDFK	2	0.24762	2
O77834	106	0.742	Down	0.000179	K	Peroxiredoxin-6	PRDX6	1	3.23093e-06	99.276	LPFPIIDDK(1)NR	2	-0.028236	1
P00129	88	1.332	Up	0.00132	K	Cytochrome b-c1 complex subunit 7	UQCRB	1	6.66665e-14	171.76	YEEDK(1)SYLEPYLK	2	0.26073	2
P00129	83	1.249	Up	0.00596	K	Cytochrome b-c1 complex subunit 7	UQCRB	1	9.79838e-09	110.38	EQWTK(1)YEEDK	3	0.22865	4
P00171	39	0.778	Down	0.0244	K	Cytochrome b5	CYB5A	1	1.53257e-16	116.73	VYDLTK(1)FLEEHPGGEEVLR	3	-0.026964	1
P00171	24	0.807	Down	0.0251	K	Cytochrome b5	CYB5A	1	3.15175e-07	92.939	HNNSK(1)STWLILHYK	4	0.63196	1
P00423	60	1.255	Up	0.0178	K	Cytochrome c oxidase subunit 4 isoform 1, mitochondrial	COX4I1	1	0.000105468	120.57	NLSASQK(1)ALK	3	-1.72	3
P00432	237	0.68	Down	0.000961	K	Catalase	CAT	1	2.38372e-06	152.54	FHYK(1)TDQGIK	2	0.055175	3
P00432	476	0.768	Down	0.00722	K	Catalase	CAT	1	0.000861114	110.39	DAQLFIQK(1)K	2	0.3942	4
P00432	243	0.772	Down	0.000525	K	Catalase	CAT	1	1.56367e-19	178.22	TDQGIK(1)NLSVEDAAR	2	-0.055204	4
P00432	105	0.554	Down	0.0132	K	Catalase	CAT	1	0.0142415	62.464	VFEHIGK(1)R	3	-0.36968	1
P00442	74	0.484	Down	0.000101	K	Superoxide dismutase [Cu-Zn]	SOD1	1	0.000530304	117.02	HGGPK(1)DEER	2	0.22823	3
P00442	69	0.451	Down	3.95e-05	K	Superoxide dismutase [Cu-Zn]	SOD1	1	6.33236e-06	99.5	K(1)HGGPKDEER	2	0.74669	2
P00442	135	0.553	Down	0.00768	K	Superoxide dismutase [Cu-Zn]	SOD1	1	4.40902e-12	111.07	GGNEESTK(1)TGNAGSR	3	0.48893	4
P00442	121	0.533	Down	0.00876	K	Superoxide dismutase [Cu-Zn]	SOD1	1	6.80522e-10	132.24	TMVVHEK(1)PDDLGR	2	0.90718	2
P00586	236	1.457	Up	0.000976	K	Thiosulfate sulfurtransferase	TST	1	0.0150723	93.374	AMFEAK(1)K	3	-0.21952	4
P00586	175	1.392	Up	0.00367	K	Thiosulfate sulfurtransferase	TST	1	1.50356e-12	163.82	TYEQVLENLESK(1)R	2	-0.89339	2
P00586	242	1.292	Up	0.00298	K	Thiosulfate sulfurtransferase	TST	1	4.38008e-10	119.45	VDLTK(1)PLIATCR	3	-0.16018	8
P00829	522	1.251	Up	0.0307	K	ATP synthase subunit beta, mitochondrial	ATP5F1B	1	0.00035397	86.882	ADK(1)LAEEHS	2	-0.20785	2
P01096	72	0.65	Down	0.0203	K	ATPase inhibitor, mitochondrial	ATPIF1	1	5.2623e-05	82.85	K(1)HHENEISHHAK	4	-0.82593	2
P02720	211	0.514	Down	0.000258	K	Phosphatidylcholine transfer protein	PCTP	1	0.0156514	87.323	ACQNYK(1)K	2	1.5417	1
P02721	46	1.449	Up	0.016	K	ATP synthase-coupling factor 6, mitochondrial	ATP5J	1	0.0429907	57.047	LFVDK(1)IR	2	-0.89379	1
P02721	41	1.534	Up	0.00108	K	ATP synthase-coupling factor 6, mitochondrial	ATP5J	1	2.70655e-13	175.01	ELDPVQK(1)LFVDK	2	0.81272	2
P02722	163	1.57	Up	0.000663	K	ADP/ATP translocase 1	SLC25A4	1	1.9468e-12	159.34	EFTGLGNCITK(1)IFK	2	0.32338	1
P02722	166	1.546	Up	1.64e-05	K	ADP/ATP translocase 1	SLC25A4	1	0.0185421	61.78	IFK(1)SDGLR	2	1.9681	3
P04272	227	0.681	Down	0.000639	K	Annexin A2	ANXA2	1	1.75125e-05	132.06	SVCHLQK(1)VFER	2	-0.42928	3
P05307	387	0.472	Down	2.07e-05	K	Protein disulfide-isomerase	P4HB	1	2.38472e-05	115.12	NFEEVAFDEK(1)K	2	0.62399	2
P05307	310	0.558	Down	0.000401	K	Protein disulfide-isomerase	P4HB	1	0.000141245	129.85	ILEFFGLK(1)K	2	2.0826	2
P05307	83	0.664	Down	0.0151	K	Protein disulfide-isomerase	P4HB	1	9.67954e-22	132.79	LAK(1)VDATEESDLAQQYGVR	3	-0.41019	1
P05307	330	0.517	Down	0.013	K	Protein disulfide-isomerase	P4HB	1	3.11877e-07	119.45	YK(1)PESDELTAEK	2	0.47411	1
P05307	311	0.577	Down	0.00206	K	Protein disulfide-isomerase	P4HB	1	0.0291887	66.056	K(1)EECPAVR	2	0.14632	1
P05307	105	0.557	Down	1.91e-05	K	Protein disulfide-isomerase	P4HB	1	0.000281189	90.15	GYPTIK(1)FFK	2	0.093639	2
P05632	32	1.651	Up	0.000998	K	ATP synthase subunit epsilon, mitochondrial	ATP5F1E	1	0.00014544	99.283	TEFK(1)ANAMK	3	0.47651	2
P05689	167	0.548	Down	0.0242	K	Cathepsin Z	CTSZ	1	2.28917e-08	87.676	DQECDK(1)FNQCGTCTEFK	3	-0.59389	1
P07107	51	0.764	Down	0.0074	K	Acyl-CoA-binding protein	DBI	1	2.48827e-21	123.19	QATVGDINTERPGMLDFK(1)GK	2	0.38907	13
P07107	19	0.77	Down	0.00578	K	Acyl-CoA-binding protein	DBI	1	1.97945e-08	92.264	TK(1)PADEEMLFIYSHYK	4	-1.2953	5
P07107	14	0.698	Down	0.00392	K	Acyl-CoA-binding protein	DBI	1	0.000587016	112.13	AAEEVK(1)HLK	2	-0.41104	2
P07107	55	0.666	Down	0.00154	K	Acyl-CoA-binding protein	DBI	1	1.36828e-05	104.24	AK(1)WDAWNELK	2	0.009851	3
P07514	163	0.506	Down	0.000561	K	NADH-cytochrome b5 reductase 3	CYB5R3	1	0.022309	52.786	FAIRPDK(1)K	3	0.96005	1
P07514	42	0.691	Down	0.000284	K	NADH-cytochrome b5 reductase 3	CYB5R3	1	4.69151e-21	164.01	STPAITLENPDIK(1)YPLR	2	0.26365	2
P07514	120	0.515	Down	0.00624	K	NADH-cytochrome b5 reductase 3	CYB5R3	1	0.00206466	60.255	DTHPK(1)FPAGGK	3	1.0682	2
P07514	164	0.718	Down	0.00586	K	NADH-cytochrome b5 reductase 3	CYB5R3	1	0.0490872	66.568	K(1)SDPVIK	2	-1.4066	1
P08166	39	0.655	Down	0.0356	K	Adenylate kinase 2, mitochondrial	AK2	1	6.77642e-19	137.61	LAK(1)NFCVCHLATGDMLR	3	-1.1854	1
P08166	36	0.737	Down	0.0307	K	Adenylate kinase 2, mitochondrial	AK2	1	0.00793928	63.624	GTQAPK(1)LAK	3	-0.74289	2
P08166	16	0.601	Down	0.0194	K	Adenylate kinase 2, mitochondrial	AK2	1	2.79774e-08	85.937	APNVPAAEPVPESPK(1)GVR	3	-0.17689	2
P08760	34	0.799	Down	0.0434	K	GTP:AMP phosphotransferase AK3, mitochondrial	AK3	1	6.98962e-05	70.26	HFELK(1)HLSSGDLLR	3	-0.1195	2
P08760	20	1.31	Up	0.0165	K	GTP:AMP phosphotransferase AK3, mitochondrial	AK3	1	7.74118e-06	79.393	AAIMGAPGSGK(1)GTVSSR	2	-0.44578	2
P10096	192	0.587	Down	0.000298	K	Glyceraldehyde-3-phosphate dehydrogenase	GAPDH	1	0.000363771	82.278	TVDGPSGK(1)LWR	2	-0.23106	1
P10103	167	0.743	Down	0.03	K	High mobility group protein B1	HMGB1	1	0.0188464	69.598	GK(1)PDAAK	3	0.98396	2
P10462	26	0.456	Down	0.00806	K	Protein S100-A2	S100A2	1	0.00162049	76.073	YSGQEGDK(1)FK	3	1.5642	2
P11024	1079	1.292	Up	0.0256	K	NAD(P) transhydrogenase, mitochondrial	NNT	1	0.00193369	73.951	TCDALQAK(1)VR	2	0.26765	1
P11024	70	1.361	Up	0.00612	K	NAD(P) transhydrogenase, mitochondrial	NNT	1	0.00193304	88.495	EIFQNEK(1)R	3	-0.067137	3
P11024	1071	1.672	Up	2.07e-05	K	NAD(P) transhydrogenase, mitochondrial	NNT	1	0.00181142	114.86	K(1)TCDALQAK	3	0.27573	3
P11024	394	1.296	Up	0.00478	K	NAD(P) transhydrogenase, mitochondrial	NNT	1	8.23387e-12	98.175	MATQASTLYSNNITK(1)LLK	3	1.0988	2
P11064	108	0.628	Down	0.000884	K	Low molecular weight phosphotyrosine protein phosphatase	ACP1	1	0.0148897	65.157	SNQVK(1)NCR	2	-1.5053	1
P11178	117	1.348	Up	0.000763	K	2-oxoisovalerate dehydrogenase subunit alpha, mitochondrial	BCKDHA	1	1.16855e-24	200.97	FYK(1)SMTLLNTMDR	2	-0.13142	2
P11179	274	1.396	Up	0.00132	K	Dihydrolipoyllysine-residue succinyltransferase component of 2-oxoglutarate dehydrogenase complex, mitochondrial	DLST	0.999933	0.0286081	48.423	HKDAFLK(1)K	3	0.51121	2
P11181	265	1.543	Up	0.00194	K	Lipoamide acyltransferase component of branched-chain alpha-keto acid dehydrogenase complex, mitochondrial	DBT	1	9.42655e-07	150.69	AMVK(1)TMSAALK	2	-0.49717	2
P11966	354	1.411	Up	0.000762	K	Pyruvate dehydrogenase E1 component subunit beta, mitochondrial	PDHB	1	0.00481568	89.698	DIIFAIK(1)K	3	-0.48382	2
P12234	209	1.212	Up	0.0288	K	Phosphate carrier protein, mitochondrial	SLC25A3	1	0.00254949	85.355	MYK(1)EEGLK	2	-0.47716	2
P12344	90	1.544	Up	6.15e-05	K	Aspartate aminotransferase, mitochondrial	GOT2	1	2.76228e-09	129.38	K(1)AEAQIAAK(1)NLDK	2	1.6237	6
P12344	234	1.384	Up	0.00594	K	Aspartate aminotransferase, mitochondrial	GOT2	1	0.00153984	93.374	EMATVVK(1)K	2	-0.40559	5
P12344	363	1.215	Up	0.0116	K	Aspartate aminotransferase, mitochondrial	GOT2	1	0.000308906	109.79	TQLVSNLK(1)K	3	0.11348	5
P12344	338	1.386	Up	0.0178	K	Aspartate aminotransferase, mitochondrial	GOT2	1	1.01625e-05	119.68	K(1)QWLHEVK(1)GMADR	3	2.0608	3
P12344	82	1.514	Up	1.8e-05	K	Aspartate aminotransferase, mitochondrial	GOT2	1	2.76228e-09	113.11	K(1)AEAQIAAK(1)NLDK	2	1.6237	6
P12344	159	1.385	Up	0.0239	K	Aspartate aminotransferase, mitochondrial	GOT2	1	4.93689e-21	163.56	DVFLPK(1)PTWGNHTPIFR	3	-0.14932	6
P12344	185	1.272	Up	0.0354	K	Aspartate aminotransferase, mitochondrial	GOT2	1	2.16576e-12	100.28	YYDPK(1)TCGFDFTGAIEDISK	3	0.28747	2
P12344	94	0.62	Down	0.0022	K	Aspartate aminotransferase, mitochondrial	GOT2	1	0.000218593	66.893	NLDK(1)EYLPIAGLAEFCK	3	-0.24677	1
P12344	296	1.368	Up	0.0035	K	Aspartate aminotransferase, mitochondrial	GOT2	1	2.7319e-14	144.3	VGAFTVVCK(1)DAEEAK(1)R	2	0.51652	2
P12344	302	1.368	Up	0.0035	K	Aspartate aminotransferase, mitochondrial	GOT2	1	2.7319e-14	144.3	VGAFTVVCK(1)DAEEAK(1)R	2	0.51652	2
P12344	73	1.304	Up	0.000836	K	Aspartate aminotransferase, mitochondrial	GOT2	1	6.62719e-10	130.66	DDNGK(1)PYVLPSVR	3	0.7952	3
P13214	246	0.668	Down	0.000143	K	Annexin A4	ANXA4	1	0.00970547	60.509	NK(1)SAYFAER	2	-0.27125	1
P13214	259	0.639	Down	0.00168	K	Annexin A4	ANXA4	1	1.86671e-10	125.98	SMK(1)GLGTDDDTLIR	2	0.42835	1
P13214	57	0.514	Down	0.000616	K	Annexin A4	ANXA4	1	0.00817325	63.212	TAYK(1)TTIGR	2	-0.32165	1
P13214	293	0.676	Down	0.000862	K	Annexin A4	ANXA4	1	2.1306e-06	137.95	LYGK(1)SLYSFIK	3	0.60057	2
P13619	162	1.449	Up	0.001	K	ATP synthase F(0) complex subunit B1, mitochondrial	ATP5F1	1	0.000244931	100.88	SQQALVQK(1)R	3	0.034912	3
P13620	85	1.295	Up	0.0064	K	ATP synthase subunit d, mitochondrial	ATP5H	0.999997	6.09055e-08	84.166	VPIPEDK(1)YTAQVDAEEKEDVK	3	-0.38971	1
P13620	48	1.261	Up	0.0345	K	ATP synthase subunit d, mitochondrial	ATP5H	1	7.25119e-09	95.873	LATLPEK(1)PPAIDWAYYK	3	0.13733	2
P13620	72	1.271	Up	0.00152	K	ATP synthase subunit d, mitochondrial	ATP5H	1	1.28524e-09	105.46	ANVAK(1)AGLVDDFEK(1)K	3	0.34281	5
P13621	172	1.284	Up	0.0211	K	ATP synthase subunit O, mitochondrial	ATP5O	1	0.00014544	99.283	GQVLK(1)LEVK	3	0.011589	4
P13621	54	1.25	Up	0.000357	K	ATP synthase subunit O, mitochondrial	ATP5O	1	2.4553e-05	113.22	QNK(1)LEQVEK(1)ELLR	3	-0.9839	4
P14568	340	0.643	Down	0.0126	K	Argininosuccinate synthase	ASS1	1	6.98127e-06	143.4	HCIAK(1)SQERVEGK	4	0.12787	8
P14568	121	0.782	Down	0.0078	K	Argininosuccinate synthase	ASS1	1	4.18757e-12	111.66	YVSHGATGK(1)GNDQIR	3	1.4808	1
P14790	7	1.258	Up	0.0238	K	6.8 kDa mitochondrial proteolipid	MP68	1	0.0014764	109.66	MLQSLIK(1)K	2	0.2024	4
P18203	53	0.676	Down	0.00618	K	Peptidyl-prolyl cis-trans isomerase FKBP1A	FKBP1A	1	0.00448842	65.056	FVLGK(1)QEVIR	2	-0.89043	1
P19483	531	1.344	Up	0.0312	K	ATP synthase subunit alpha, mitochondrial	ATP5F1A	1	1.82494e-10	143.83	TDGK(1)ISEESDAK(1)LK	2	-0.33653	7
P19803	178	0.614	Down	0.000222	K	Rho GDP-dissociation inhibitor 1	ARHGDIA	1	0.0139181	66.056	GSYNIK(1)SR	2	-0.90475	1
P20000	371	1.491	Up	0.000163	K	Aldehyde dehydrogenase, mitochondrial	ALDH2	1	2.9712e-13	166.92	TEQGPQVDETQFK(1)K	4	-0.14479	8
P20000	162	0.72	Down	2.17e-05	K	Aldehyde dehydrogenase, mitochondrial	ALDH2	1	6.49583e-09	94.922	YHGK(1)TIPIDGDYFSYTR	3	-0.52822	1
P20000	444	1.287	Up	0.0176	K	Aldehyde dehydrogenase, mitochondrial	ALDH2	1	2.03362e-16	160.45	ANNSK(1)YGLAAAVFTK	2	0.78801	2
P20000	76	1.22	Up	0.00334	K	Aldehyde dehydrogenase, mitochondrial	ALDH2	1	4.04274e-41	160.16	TFPTVNPSTGDVICHVAEGDK(1)ADVDR	4	0.02339	7
P20000	378	1.522	Up	0.00206	K	Aldehyde dehydrogenase, mitochondrial	ALDH2	1	3.57525e-05	94.692	VLGYIK(1)SGK(1)EEGAK	3	0.365	5
P20000	55	1.292	Up	0.000776	K	Aldehyde dehydrogenase, mitochondrial	ALDH2	1	1.83189e-23	134.28	K(1)TFPTVNPSTGDVICHVAEGDK(1)ADVDR	3	0.19439	7
P20004	727	1.409	Up	0.01	K	Aconitate hydratase, mitochondrial	ACO2	1	0.00434399	91.9	LTIK(1)GLK	3	-0.34268	3
P20004	573	1.417	Up	0.00124	K	Aconitate hydratase, mitochondrial	ACO2	1	6.03388e-10	112.62	LQLLEPFDK(1)WDGR	3	-1.9997	2
P20821	136	1.905	Up	0.000343	K	Glycine cleavage system H protein, mitochondrial	GCSH	1	2.66339e-17	115.42	ALAENPGLVNK(1)SCYEDGWLIK	3	0.26583	1
P22292	21	0.641	Down	0.00134	K	Mitochondrial 2-oxoglutarate/malate carrier protein	SLC25A11	1	0.0235017	66.504	TSPK(1)SVK	2	0.16344	1
P22600	283	1.472	Up	0.0189	K	Ferrochelatase, mitochondrial	FECH	1	4.37319e-07	106.32	VMDK(1)LGYSNPYR	2	-0.43661	1
P23004	359	1.606	Up	0.00324	K	Cytochrome b-c1 complex subunit 2, mitochondrial	UQCRC2	1	8.01765e-18	112.58	AAYNQVK(1)TIAQGNLSNPDVQAAK	3	0.61159	1
P25708	81	1.392	Up	0.0175	K	NADH dehydrogenase [ubiquinone] flavoprotein 1, mitochondrial	NDUFV1	1	8.72121e-08	88.319	GPDWILGEVK(1)TSGLR	3	-0.22543	2
P30404	74	1.312	Up	0.0201	K	Peptidyl-prolyl cis-trans isomerase F, mitochondrial	PPIF	1	4.61019e-05	87.989	ADVVPK(1)TAENFR	3	-0.0045459	5
P30404	191	1.627	Up	0.000976	K	Peptidyl-prolyl cis-trans isomerase F, mitochondrial	PPIF	1	0.000898552	74.392	IESFGSK(1)SGK	3	-0.60198	5
P30404	168	1.606	Up	0.000442	K	Peptidyl-prolyl cis-trans isomerase F, mitochondrial	PPIF	1	2.05651e-12	113.4	TDWLDGK(1)HVVFGHVK	3	1.1698	2
P31800	102	1.205	Up	0.0375	K	Cytochrome b-c1 complex subunit 1, mitochondrial	UQCRC1	1	0.033558	40.676	GTK(1)NRPGNALEK	3	-0.16389	1
P32007	92	0.657	Down	0.000923	K	ADP/ATP translocase 3	SLC25A6	1	3.07935e-12	157.86	YFPTQALNFAFK(1)DK	2	0.57159	3
P32007	272	1.305	Up	0.0064	K	ADP/ATP translocase 3	SLC25A6	1	3.81783e-07	126.1	AFFK(1)GAWSNVLR	3	-0.1377	4
P35705	92	1.481	Up	0.0137	K	Thioredoxin-dependent peroxide reductase, mitochondrial	PRDX3	1	6.66765e-05	94.767	EISLDDFK(1)GK	2	-0.35761	2
P45879	224	0.728	Down	0.00502	K	Voltage-dependent anion-selective channel protein 1	VDAC1	1	6.96175e-12	100.04	FGIAAK(1)YQIDPDACFSAK	3	-0.23731	1
P45879	20	0.783	Down	0.019	K	Voltage-dependent anion-selective channel protein 1	VDAC1	1	9.27439e-06	83.53	DVFTK(1)GYGFGLIK	3	-4.2422	1
P46195	147	2.112	Up	0.00908	K	Guanylate kinase	GUK1	1	7.3452e-06	104.41	NTETEESLAK(1)R	2	0.28747	1
P48034	802	0.69	Down	0.00868	K	Aldehyde oxidase 1	AOX1	1	0.00598721	86.866	VMCHVK(1)R	2	0.09671	2
P48034	1319	0.577	Down	0.00246	K	Aldehyde oxidase 1	AOX1	1	0.0016847	78.342	MACEDK(1)FTK	2	2.1276	2
P48034	1109	0.688	Down	0.00234	K	Aldehyde oxidase 1	AOX1	1	0.00120946	84.31	DACQTLLK(1)R	2	-0.46687	1
P48644	362	0.556	Down	0.00346	K	Retinal dehydrogenase 1	ALDH1A1	1	0.000313352	90.614	ILDLIESGK(1)K	2	0.052073	2
P48644	412	0.56	Down	0.000215	K	Retinal dehydrogenase 1	ALDH1A1	1	0.000159361	102.4	FK(1)SLDDVIK	2	0.089929	2
P48644	419	0.734	Down	0.00178	K	Retinal dehydrogenase 1	ALDH1A1	1	0.00466803	90.906	SLDDVIK(1)R	2	0.19566	2
P48644	57	0.348	Down	0.0422	K	Retinal dehydrogenase 1	ALDH1A1	1	2.49272e-11	148.7	LCEVEEGDK(1)EDVDK	3	-0.40908	3
P48644	260	0.633	Down	3.72e-05	K	Retinal dehydrogenase 1	ALDH1A1	1	9.43962e-05	105.46	EAAGK(1)SNLK	3	-1.1283	4
P48818	298	2.32	Up	0.000637	K	Very long-chain specific acyl-CoA dehydrogenase, mitochondrial	ACADVL	1	1.16307e-07	100.22	SFGGVTHGPPEK(1)K	3	0.67183	2
P48818	121	2.217	Up	2.13e-06	K	Very long-chain specific acyl-CoA dehydrogenase, mitochondrial	ACADVL	1	6.70451e-20	174.68	FFEEVNDAAK(1)NDMLER	2	-0.34004	2
P48818	195	1.618	Up	0.0049	K	Very long-chain specific acyl-CoA dehydrogenase, mitochondrial	ACADVL	1	3.62184e-06	106.67	GILLFGTK(1)AQK	2	0.074591	2
P50397	164	0.606	Down	0.00166	K	Rab GDP dissociation inhibitor beta	GDI2	1	0.000452176	93.096	TFEGIDPK(1)K	3	0.17141	2
P52193	360	0.361	Down	0.000238	K	Calreticulin	CALR	1	0.0152543	64.82	DK(1)QDEEQR	2	-0.023685	1
P52193	64	0.42	Down	0.0013	K	Calreticulin	CALR	1	3.74505e-06	109	DK(1)GLQTSQDAR	2	2.1715	1
P52193	43	0.323	Down	0.00132	K	Calreticulin	CALR	1	0.00765646	75.109	HK(1)PDFGK	2	2.2863	3
P52556	137	0.772	Down	0.00114	K	Flavin reductase (NADPH)	BLVRB	1	2.2903e-05	92.866	MHK(1)VLQQSGLK	3	0.02877	2
P52898	161	0.705	Down	0.0142	K	Dihydrodiol dehydrogenase 3	---	1	5.36606e-15	145.52	DAGLTK(1)SIGVSNFNHK	3	0.10115	2
P52898	185	0.604	Down	0.0151	K	Dihydrodiol dehydrogenase 3	---	1	1.01499e-15	119.8	YK(1)PVCNQVECHPYFNQSK	3	-1.1502	1
P52898	68	0.518	Down	0.00116	K	Dihydrodiol dehydrogenase 3	---	1	0.000216859	102.4	SK(1)IADGTVK	2	0.86857	1
P52898	175	0.767	Down	0.0217	K	Dihydrodiol dehydrogenase 3	---	1	0.00590237	70.028	QLEK(1)ILNK	2	0.024911	2
P52898	31	0.555	Down	0.000504	K	Dihydrodiol dehydrogenase 3	---	1	3.54579e-07	130.72	EVPK(1)SEALEVTK	2	-0.387	1
P52898	270	0.601	Down	0.000158	K	Dihydrodiol dehydrogenase 3	---	1	1.08424e-05	139.32	GVVVLAK(1)SYNK	2	-0.10047	4
P56560	363	0.691	Down	0.0104	K	Amine oxidase [flavin-containing] B	MAOB	1	0.0319909	64.82	K(1)LCDLYAK	2	0.23148	1
P58351	285	0.391	Down	0.000136	K	Solute carrier family 2, facilitated glucose transporter member 2	SLC2A2	1	0.00172717	69.721	EREEASNEK(1)K	3	-0.18102	1
P61603	8	2.029	Up	0.00122	K	10 kDa heat shock protein, mitochondrial	HSPE1	1	0.003945	99.815	K(1)FLPLFDR	3	-0.17132	2
P61603	70	1.413	Up	0.000241	K	10 kDa heat shock protein, mitochondrial	HSPE1	1	1.53517e-07	97.235	VGDK(1)VLLPEYGGTK	2	-0.014541	2
P61603	56	1.993	Up	0.0236	K	10 kDa heat shock protein, mitochondrial	HSPE1	1	5.55314e-15	154.49	GK(1)GGEIQPVSVK(1)VGDK	2	0.75246	6
P61603	40	1.425	Up	2.02e-05	K	10 kDa heat shock protein, mitochondrial	HSPE1	1	3.323e-28	193.63	SQGK(1)VLQATVVAVGSGSK	4	-0.1568	4
P62261	123	0.568	Down	1.11e-06	K	14-3-3 protein epsilon	YWHAE	1	0.00530674	105.39	VFYYK(1)MK	2	0.17434	1
P62261	78	0.572	Down	7.53e-05	K	14-3-3 protein epsilon	YWHAE	1	0.0437201	56.81	GGEDK(1)LK	2	-2.642	1
P62935	76	0.639	Down	0.0204	K	Peptidyl-prolyl cis-trans isomerase A	PPIA	1	2.84616e-05	76.759	HNGTGGK(1)SIYGEK	3	-0.17678	1
P63048	48	0.65	Down	0.0349	K	Ubiquitin-60S ribosomal protein L40	UBA52	1	0.000404191	73.927	LIFAGK(1)QLEDGR	2	2.464	1
P63258	61	0.565	Down	1.94e-05	K	Actin, cytoplasmic 2	ACTG1	1	1.9453e-07	145.06	DSYVGDEAQSK(1)R	2	-0.072165	2
P68002	74	0.675	Down	0.0252	K	Voltage-dependent anion-selective channel protein 2	VDAC2	1	3.46179e-05	74.587	YK(1)WCEYGLTFTEK	3	-0.9405	1
P68002	45	0.478	Down	0.0356	K	Voltage-dependent anion-selective channel protein 2	VDAC2	1	9.62198e-10	88.555	TK(1)SCSGVEFSTSGSSNTDTGK	3	-0.035581	1
P68002	31	0.636	Down	0.00564	K	Voltage-dependent anion-selective channel protein 2	VDAC2	1	5.80024e-10	123.29	DIFNK(1)GFGFGLVK	3	0.49872	2
P68103	179	0.703	Down	8.41e-05	K	Elongation factor 1-alpha 1	EEF1A1	1	0.00154734	101.65	EVSTYIK(1)K	3	0.25034	3
P68103	41	0.712	Down	0.0227	K	Elongation factor 1-alpha 1	EEF1A1	1	0.00910966	82.287	TIEK(1)FEK	2	0.3037	1
P79126	381	0.727	Down	0.00242	K	Protein phosphatase 1G	PPM1G	1	0.0214234	47.154	NAGGK(1)VTMDGR	2	0.33828	1
P79134	306	0.567	Down	6.25e-05	K	Annexin A6	ANXA6	1	8.91455e-14	131.56	SLYSMIK(1)NDTSGEYK	2	-0.12568	5
P79134	370	0.66	Down	0.00406	K	Annexin A6	ANXA6	1	3.57633e-09	92.897	PAGDFNPDADAK(1)ALR	3	0.023521	3
P79134	63	0.6	Down	0.00126	K	Annexin A6	ANXA6	1	1.86498e-10	145.69	QEICQNYK(1)SLYGK	3	0.49891	3
P79134	446	0.519	Down	1.68e-05	K	Annexin A6	ANXA6	1	7.13395e-06	102.5	K(1)AMEGAGTDEK	2	-0.47711	3
P79134	620	0.569	Down	0.00294	K	Annexin A6	ANXA6	1	0.000109277	88.021	GAGTDEK(1)TLTR	2	1.046	1
P79134	579	0.778	Down	0.0473	K	Annexin A6	ANXA6	1	0.000348508	72.891	MTNYDVEHTIK(1)K	3	-0.98407	1
P79134	314	0.399	Down	5.06e-07	K	Annexin A6	ANXA6	1	0.000440522	93.345	NDTSGEYK(1)K	2	-0.59425	4
P79134	644	0.681	Down	0.000123	K	Annexin A6	ANXA6	1	0.0072736	72.2	EFIEK(1)YDK	2	2.522	1
P79134	442	0.493	Down	0.000237	K	Annexin A6	ANXA6	1	1.21487e-18	126.16	LILGLMMPPAHYDAK(1)QLK	3	1.0365	2
P79134	406	0.478	Down	0.000476	K	Annexin A6	ANXA6	1	0.000251607	85.154	QTFK(1)SHFGR	3	-0.38261	1
P79134	299	0.572	Down	0.000278	K	Annexin A6	ANXA6	1	3.06809e-06	117.79	YEK(1)SLYSMIK	2	-0.73322	2
P79134	377	0.744	Down	0.0087	K	Annexin A6	ANXA6	1	1.59422e-26	163.18	AMK(1)GLGTDEDTIIDIIAHR	3	-0.23511	2
P79134	81	0.655	Down	0.000219	K	Annexin A6	ANXA6	1	0.00379026	70.942	YELTGK(1)FER	3	-1.1442	3
P79244	14	0.544	Down	0.00732	K	60S ribosomal protein L37	RPL37	1	0.0020137	128.36	NK(1)THTLCR	3	-0.016663	1
P80177	78	0.679	Down	0.000536	K	Macrophage migration inhibitory factor	MIF	1	5.40471e-06	88.243	SYSK(1)LLCGLLTER	2	0.24208	2
P80311	215	0.454	Down	0.000301	K	Peptidyl-prolyl cis-trans isomerase B	PPIB	0.999989	3.26566e-05	88.561	IEVEKPFAIAK(1)E	2	0.16797	2
P80311	116	0.59	Down	0.000215	K	Peptidyl-prolyl cis-trans isomerase B	PPIB	1	1.56115e-06	95.264	GDGTGGK(1)SIYGER	2	0.59344	1
P80311	165	0.611	Down	2.19e-05	K	Peptidyl-prolyl cis-trans isomerase B	PPIB	1	5.07014e-10	139.3	TAWLDGK(1)HVVFGK	2	0.97329	3
P80311	186	0.474	Down	0.000157	K	Peptidyl-prolyl cis-trans isomerase B	PPIB	1	0.000410031	110.38	VESTK(1)TDGR	2	-1.0162	4
P80311	129	0.801	Down	0.000717	K	Peptidyl-prolyl cis-trans isomerase B	PPIB	1	0.00258353	73.499	FPDENFK(1)LK	2	0.33383	2
P80425	99	0.757	Down	0.0172	K	Fatty acid-binding protein, liver	FABP1	1	1.88572e-09	94.188	GIK(1)SVTEFNGDTVTSTMTK	3	-2.3552	1
P80425	115	0.749	Down	0.00846	K	Fatty acid-binding protein, liver	FABP1	1	3.97394e-18	120.23	SVTEFNGDTVTSTMTK(1)GDVVFK	3	-0.12572	1
P80425	96	0.612	Down	0.000177	K	Fatty acid-binding protein, liver	FABP1	1	0.000145581	112.13	LVTTFK(1)GIK	2	-0.37659	2
P81287	309	0.577	Down	0.00382	K	Annexin A5	ANXA5	1	0.0364416	56.404	GDTSGDYK(1)K	2	0.14129	1
P83095	291	0.507	Down	0.000439	K	Serine beta-lactamase-like protein LACTB, mitochondrial	LACTB	1	3.55186e-07	109.1	K(1)NDFEQGELYLK	2	-0.88078	1
P84227	28	0.658	Down	0.0031	K	Histone H3.2	---	1	0.000362784	89.43	K(1)SAPATGGVK	2	-0.072071	1
Q04467	272	1.364	Up	0.00332	K	Isocitrate dehydrogenase [NADP], mitochondrial	IDH2	1	1.76542e-05	91.62	DIFQAIFEK(1)HYK	3	-0.42353	3
Q04467	280	1.368	Up	0.000798	K	Isocitrate dehydrogenase [NADP], mitochondrial	IDH2	1	0.000429538	87.476	TEFDK(1)HK	2	-1.49	8
Q04467	48	1.338	Up	0.048	K	Isocitrate dehydrogenase [NADP], mitochondrial	IDH2	1	8.6617e-08	88.385	VAK(1)PVVEMDGDEMTR	2	-0.57386	1
Q04467	243	1.3	Up	0.00264	K	Isocitrate dehydrogenase [NADP], mitochondrial	IDH2	1	0.000308558	96.171	K(1)WPLYMSTK	2	0.03482	4
Q04467	275	1.202	Up	0.047	K	Isocitrate dehydrogenase [NADP], mitochondrial	IDH2	1	0.000429538	84.479	HYK(1)TEFDK(1)HK	3	0.76749	6
Q08DN5	492	0.658	Down	0.0121	K	Carnitine O-acetyltransferase	CRAT	1	0.000312354	64.214	AMDDPNVTEHEK(1)VELLR	3	0.36921	1
Q08DN5	315	0.818	Down	0.0378	K	Carnitine O-acetyltransferase	CRAT	1	1.11931e-09	95.195	SQVAGQMLHGGGSK(1)LNSGNR	3	-0.83167	1
Q08DN5	423	1.246	Up	0.00184	K	Carnitine O-acetyltransferase	CRAT	1	0.00527804	105.52	DFPK(1)SEK	2	0.56589	6
Q08DP0	234	0.779	Down	0.0079	K	Phosphoglucomutase-1	PGM1	1	7.7649e-06	82.069	IDAMHGVVGPYVK(1)K	3	0.84313	2
Q0III1	340	1.383	Up	0.0064	K	Methylmalonyl Coenzyme A mutase	MUT	1	0.011926	66.568	MFQPK(1)NSK	3	-0.096827	3
Q0IIK5	516	0.665	Down	0.0257	K	ATP-dependent RNA helicase DDX1	DDX1	1	4.87354e-22	124.08	TK(1)IDCDNLEQYFMQQGGGPDK	3	0.084448	1
Q0P592	45	0.67	Down	0.0102	K	Fructosamine 3 kinase related protein	FN3KRP	1	0.011139	68.626	VNSK(1)PEAR	2	-0.91235	1
Q0P5L8	45	1.218	Up	0.011	K	2-amino-3-ketobutyrate coenzyme A ligase, mitochondrial	GCAT	1	0.0048928	63.216	GAGTWK(1)SER	3	-0.041583	4
Q0P5L8	368	1.288	Up	0.00376	K	2-amino-3-ketobutyrate coenzyme A ligase, mitochondrial	GCAT	1	3.22258e-07	113.69	LALNIADDMLK(1)R	2	-0.16899	3
Q0P5L8	193	1.35	Up	0.00738	K	2-amino-3-ketobutyrate coenzyme A ligase, mitochondrial	GCAT	1	5.99956e-12	132.76	LQEAQK(1)HR	2	0.32626	4
Q0P5M8	478	1.411	Up	0.0106	K	Mitochondrial-processing peptidase subunit alpha	PMPCA	0.995883	0.025427	45.829	DVK(0.004)PEDIK(0.996)R	3	-0.39478	1
Q0VCA8	110	0.681	Down	0.000202	K	3-hydroxyanthranilate 3,4-dioxygenase	HAAO	1	0.00994516	60.305	LK(1)TELDGLR	2	-0.064641	1
Q0VCI3	257	0.721	Down	0.00244	K	Carboxylic ester hydrolase	CES1	1	1.3286e-28	201.65	AISESGVALISTLVK(1)R	3	0.00043424	2
Q0VCI3	410	0.706	Down	0.0029	K	Carboxylic ester hydrolase	CES1	1	1.70231e-05	80.245	YLGGTDDPVK(1)K	3	-0.0023754	2
Q0VCM4	465	0.704	Down	0.0128	K	Glycogen phosphorylase, liver form	PYGL	1	0.000452407	69.864	IHSDIVK(1)TQVFK	3	0.44051	1
Q0VCM4	754	0.561	Down	9.87e-05	K	Glycogen phosphorylase, liver form	PYGL	1	3.01566e-07	136.3	GFFSPK(1)QPDLFK	3	0.59848	2
Q0VCM4	414	0.481	Down	0.0433	K	Glycogen phosphorylase, liver form	PYGL	1	0.0160394	43.68	HLDK(1)IAALFPK	4	-0.20059	2
Q0VCM4	29	0.624	Down	8.14e-05	K	Glycogen phosphorylase, liver form	PYGL	1	2.58015e-10	146.96	GIVGVENVAELK(1)K	4	-0.24694	5
Q0VCM4	364	0.646	Down	0.00362	K	Glycogen phosphorylase, liver form	PYGL	1	2.30578e-07	131.35	LPWSK(1)AWEITQK	2	0.63392	2
Q0VCM4	410	0.643	Down	0.00666	K	Glycogen phosphorylase, liver form	PYGL	1	4.57654e-13	120.7	HLQIIYEINQK(1)HLDK	4	0.091432	1
Q0VCU1	379	0.605	Down	0.000101	K	Cytoplasmic aconitate hydratase	ACO1	1	4.67442e-08	111.12	RPQDK(1)VAVSDMK	3	0.76649	2
Q0VCX2	327	0.516	Down	9.63e-05	K	Endoplasmic reticulum chaperone BiP	HSPA5	1	4.63729e-08	110.92	AK(1)FEELNMDLFR	3	-0.16173	2
Q0VCX2	447	0.449	Down	0.00198	K	Endoplasmic reticulum chaperone BiP	HSPA5	1	0.0511246	58.699	NTVVPTK(1)K	2	-0.63967	1
Q0VCX2	580	0.395	Down	0.0063	K	Endoplasmic reticulum chaperone BiP	HSPA5	1	0.00453748	79.148	NQIGDK(1)EK	2	0.22815	1
Q0VCZ8	533	0.753	Down	0.00346	K	Acyl-CoA synthetase long-chain family member 1	ACSL1	1	5.758e-06	73.138	TAEALDK(1)DGWLHTGDIGK	3	-0.30084	1
Q148D3	61	1.435	Up	0.00176	K	Fumarate hydratase	FH	1	5.09176e-08	88.561	IEYDTFGELK(1)VPNDK	3	0.49803	1
Q148D3	115	1.446	Up	0.000181	K	Fumarate hydratase	FH	1	5.63703e-26	142.88	AAAEVNQDYGLDPK(1)IANAIMK	3	-0.67012	1
Q148D3	172	1.375	Up	1.9e-05	K	Fumarate hydratase	FH	1	1.91482e-16	183.96	AIEILGGELGSK(1)K	2	0.25238	2
Q148D3	66	1.557	Up	0.0043	K	Fumarate hydratase	FH	1	5.80624e-10	120.32	VPNDK(1)YYGAQTVR	2	-0.19674	2
Q148D3	473	1.438	Up	0.000864	K	Fumarate hydratase	FH	1	0.00631776	79.474	IAK(1)TAHK	2	-1.4958	3
Q148J6	89	0.554	Down	0.0205	K	Actin-related protein 2/3 complex subunit 4	ARPC4	1	0.00127827	92.47	ILCHK(1)FMR	3	-0.09857	2
Q17QI3	266	0.528	Down	0.00102	K	Acetyl-CoA acetyltransferase 2	ACAT2	1	0.0137639	99.7	K(1)SEAGNR	2	0.92914	1
Q17QZ9	150	0.56	Down	0.00062	K	Interferon-induced protein with tetratricopeptide repeats 5	IFIT5	1	1.96816e-05	109.66	GWALLK(1)FGGK	2	0.41587	2
Q1JPJ8	249	0.473	Down	0.0024	K	Thimet oligopeptidase	THOP1	1	0.00657713	59.975	CK(1)EENCAILR	2	-0.82408	1
Q1LZ83	102	1.582	Up	0.012	K	Endoribonuclease LACTB2	LACTB2	1	2.92148e-08	154.65	SINNDTTYCVK(1)K	2	-0.035032	3
Q1LZ95	36	0.651	Down	0.0266	K	Isopentenyl-diphosphate Delta-isomerase 1	IDI1	1	0.0335191	71.501	IGAETK(1)K	2	-0.83556	1
Q1LZF6	357	0.45	Down	3.45e-06	K	Acyl-CoA synthetase long-chain family member 5	ACSL5	1	0.001832	98.048	LLNK(1)VYDK	3	0.074215	3
Q1LZF6	361	0.618	Down	0.00132	K	Acyl-CoA synthetase long-chain family member 5	ACSL5	1	6.38856e-05	138.24	VYDK(1)VQNEAK	3	1.3254	2
Q24K14	321	0.672	Down	0.0037	K	Dehydrogenase/reductase (SDR family) member 7	DHRS7	1	1.20923e-10	107.65	IENFK(1)SGVDADSSYFR	2	-0.79144	1
Q27975	246	0.605	Down	0.00554	K	Heat shock 70 kDa protein 1A	HSPA1A	1	0.000245626	83.045	LVNHFVEEFK(1)R	2	0.12102	2
Q28034	381	0.469	Down	0.00268	K	Glucosidase 2 subunit beta	PRKCSH	1	0.0484049	49.3	NK(1)FEEAER	2	0.77109	1
Q29448	137	1.716	Up	0.000323	K	Hydroxymethylglutaryl-CoA lyase, mitochondrial	HMGCL	1	1.53012e-25	209.39	K(1)NINCSIDESLQR	3	-0.21767	4
Q29448	93	1.431	Up	0.00122	K	Hydroxymethylglutaryl-CoA lyase, mitochondrial	HMGCL	1	4.46343e-19	142.39	WVPQMADHAEVLK(1)GIQK	4	0.10729	5
Q29448	48	1.771	Up	0.000222	K	Hydroxymethylglutaryl-CoA lyase, mitochondrial	HMGCL	1	7.72165e-15	154.51	DGLQNEK(1)NIVPTPVK	2	-0.071473	5
Q29RK1	76	1.488	Up	0.000182	K	Citrate synthase, mitochondrial	CS	1	2.44511e-42	216.16	GMK(1)GLVYETSVLDPDEGIR	2	-0.1999	4
Q29RK2	35	1.44	Up	0.00556	K	Pyruvate carboxylase, mitochondrial	PC	1	0.00142952	85.676	RLEYK(1)PIK	2	0.089254	5
Q29RK2	152	0.826	Down	0.00332	K	Pyruvate carboxylase, mitochondrial	PC	1	0.0259543	58.083	MGDK(1)VEAR	2	-0.8023	1
Q29RK2	319	1.363	Up	0.0142	K	Pyruvate carboxylase, mitochondrial	PC	1	1.18334e-06	98.582	HGK(1)HYFIEVNSR	2	1.3627	6
Q29RS1	254	0.475	Down	0.0173	K	Hydroxysteroid (17-beta) dehydrogenase 13	HSD17B13	1	0.00059946	77.062	SLIDGILTDK(1)K	3	0.31566	1
Q29RS1	70	0.706	Down	0.00182	K	Hydroxysteroid (17-beta) dehydrogenase 13	HSD17B13	1	8.24737e-25	144.72	LVLWDINK(1)HGVEETAAECR	4	-0.30468	2
Q29RS1	208	0.785	Down	0.000957	K	Hydroxysteroid (17-beta) dehydrogenase 13	HSD17B13	1	1.70965e-19	177.58	ALTSELEALGK(1)TGIK	4	-0.47066	3
Q29RV1	365	0.49	Down	3.67e-05	K	Protein disulfide-isomerase A4	PDIA4	1	0.00905655	70.552	FQSK(1)YEPK	2	-2.5247	1
Q29RV1	519	0.489	Down	0.0105	K	Protein disulfide-isomerase A4	PDIA4	1	0.000242974	91.867	SQPVPK(1)NNK	2	1.0149	1
Q29RV1	390	0.576	Down	0.004	K	Protein disulfide-isomerase A4	PDIA4	1	3.3035e-18	115.54	DSTEAAAITEHVVK(1)HTLPLVGHR	5	0.16158	2
Q29RZ0	197	2.386	Up	0.00246	K	Acetyl-CoA acetyltransferase, mitochondrial	ACAT1	1	4.75729e-10	119.87	IHMGNCAENTAK(1)K	2	0.25523	8
Q29RZ0	240	1.636	Up	2.12e-05	K	Acetyl-CoA acetyltransferase, mitochondrial	ACAT1	1	2.29958e-17	167.29	GK(1)PDVVVK(1)EDEEYKR	3	-0.48423	18
Q29RZ0	246	2.534	Up	0.000165	K	Acetyl-CoA acetyltransferase, mitochondrial	ACAT1	1	2.29958e-17	167.29	GK(1)PDVVVK(1)EDEEYKR	3	-0.48423	2
Q29RZ0	252	2.08	Up	0.00352	K	Acetyl-CoA acetyltransferase, mitochondrial	ACAT1	1	2.85358e-12	114.63	GKPDVVVK(1)EDEEYK(1)R	3	0.090629	5
Q29RZ0	185	1.851	Up	0.00354	K	Acetyl-CoA acetyltransferase, mitochondrial	ACAT1	1	9.43992e-11	96.234	DGLTDVYNK(1)IHMGNCAENTAK	4	1.5473	2
Q29RZ0	263	1.563	Up	0.000195	K	Acetyl-CoA acetyltransferase, mitochondrial	ACAT1	1	0.00749288	86.67	LK(1)TVFQR	2	0.13856	1
Q29RZ0	78	1.525	Up	0.00554	K	Acetyl-CoA acetyltransferase, mitochondrial	ACAT1	1	0.00118816	81.017	AGIPK(1)EEVK	3	0.26982	4
Q29RZ0	218	1.572	Up	0.000418	K	Acetyl-CoA acetyltransferase, mitochondrial	ACAT1	1	0.0162359	57.003	SK(1)AAWEAGR	2	-0.85203	1
Q29RZ0	258	1.967	Up	0.0105	K	Acetyl-CoA acetyltransferase, mitochondrial	ACAT1	1	0.0040421	80.688	VDFSK(1)IPK	3	-0.51888	2
Q29RZ0	169	1.466	Up	0.0169	K	Acetyl-CoA acetyltransferase, mitochondrial	ACAT1	1	7.61381e-20	173.28	GATPYGGVK(1)LEDLIVK	4	0.054164	7
Q2HJ60	92	0.687	Down	0.0322	K	Heterogeneous nuclear ribonucleoproteins A2/B1	HNRNPA2B1	1	6.12714e-05	72.321	EESGK(1)PGAHVTVK	3	-0.082135	1
Q2HJ73	353	1.413	Up	0.00634	K	3-hydroxyisobutyryl-CoA hydrolase, mitochondrial	HIBCH	1	6.79526e-06	142.83	AVLIDK(1)DQSPK	3	-1.8156	4
Q2HJ74	332	1.441	Up	0.000496	K	Glycine amidinotransferase, mitochondrial	GATM	1	1.56336e-06	69.248	K(1)AGWTIVTPPTPIIPDDHPLWMSSK	3	0.27338	1
Q2HJ74	55	0.67	Down	0.0231	K	Glycine amidinotransferase, mitochondrial	GATM	1	0.000312146	65.231	NSCAADDK(1)ATDPLPK	3	-0.20507	1
Q2HJ97	147	0.697	Down	0.00158	K	Prohibitin-2	PHB2	1	0.00015644	70.748	SVVAK(1)FNASQLITQR	2	1.1427	1
Q2HJ98	110	1.779	Up	0.00352	K	Acylpyruvase FAHD1, mitochondrial	FAHD1	1	0.0053467	85.355	DVQDECK(1)K	3	0.43729	3
Q2HJD7	60	1.349	Up	0.0018	K	3-hydroxyisobutyrate dehydrogenase, mitochondrial	HIBADH	1	4.11448e-10	96.379	NLMK(1)HGYPLIIYDVFPDACK	3	-0.1031	1
Q2HJH3	215	0.652	Down	0.0064	K	Ester hydrolase C11orf54 homolog	---	1	5.47326e-23	127.96	VK(1)THIMPAEFSSCPLNSDEDVNK	3	-0.23616	1
Q2KIB0	234	1.295	Up	0.0132	K	Fumarylacetoacetate hydrolase domain-containing protein 2	FAHD2	1	1.11963e-10	115.12	DSVADPHNLK(1)ICCR	2	-0.062285	5
Q2KIE6	350	3.087	Up	4.56e-06	K	Hydroxymethylglutaryl-CoA synthase, mitochondrial	HMGCS2	1	2.78801e-57	248.1	LEDTYTNK(1)DVDK(1)AFLK	2	-0.13939	5
Q2KIE6	342	1.549	Up	0.000879	K	Hydroxymethylglutaryl-CoA synthase, mitochondrial	HMGCS2	1	2.234e-05	124.07	GLK(1)LEDTYTNK	2	0.24173	2
Q2KIE6	310	2.394	Up	1.67e-05	K	Hydroxymethylglutaryl-CoA synthase, mitochondrial	HMGCS2	1	8.91422e-06	131.5	LVQK(1)SLAR	3	0.63841	10
Q2KIE6	78	2.94	Up	0.00626	K	Hydroxymethylglutaryl-CoA synthase, mitochondrial	HMGCS2	1	0.0152321	64.841	FNK(1)VEAGR	2	-0.74122	1
Q2KIE6	243	1.256	Up	0.0396	K	Hydroxymethylglutaryl-CoA synthase, mitochondrial	HMGCS2	1	1.24869e-11	93.876	GTHMENVYDFYK(1)PDVTSEYPLVDGK	4	-0.31634	4
Q2KIE6	447	1.428	Up	0.0016	K	Hydroxymethylglutaryl-CoA synthase, mitochondrial	HMGCS2	1	2.72249e-06	102.53	LVSSTSDLQK(1)R	3	-0.33179	3
Q2KIE6	137	0.833	Down	0.0442	K	Hydroxymethylglutaryl-CoA synthase, mitochondrial	HMGCS2	1	6.63389e-10	130.72	LEVGTETIIDK(1)SK	2	-0.39037	1
Q2KIE6	482	1.88	Up	0.000601	K	Hydroxymethylglutaryl-CoA synthase, mitochondrial	HMGCS2	1	1.10246e-27	161.04	MNFSPPGDK(1)NSLFPGTWYLER	2	0.067653	4
Q2KIE6	354	3.206	Up	2.96e-06	K	Hydroxymethylglutaryl-CoA synthase, mitochondrial	HMGCS2	1	2.78801e-57	248.1	LEDTYTNK(1)DVDK(1)AFLK	2	-0.13939	7
Q2KIE6	366	1.669	Up	0.00522	K	Hydroxymethylglutaryl-CoA synthase, mitochondrial	HMGCS2	1	0.000254431	88.495	ASLNMFNK(1)K	2	-0.37017	4
Q2KIE6	473	1.31	Up	0.0496	K	Hydroxymethylglutaryl-CoA synthase, mitochondrial	HMGCS2	1	0.000402848	62.94	EQYYHK(1)MNFSPPGDK	3	-0.51812	1
Q2KIL9	112	0.735	Down	0.000358	K	Estradiol 17-beta-dehydrogenase 12-like (Fragment)	LOC508455	1	0.0030864	79.489	EIEGLYGK(1)R	2	-0.23846	2
Q2KIL9	166	0.468	Down	0.000243	K	Estradiol 17-beta-dehydrogenase 12-like (Fragment)	LOC508455	1	3.43204e-05	106.67	LLDCEDTAK(1)K	2	3.4648	1
Q2KIR1	122	0.631	Down	0.00448	K	U1 small nuclear ribonucleoprotein A	SNRPA	1	0.0450125	54.259	SQETPAAK(1)K	2	-0.16194	1
Q2KIR7	255	1.341	Up	0.00228	K	Glycine N-acyltransferase	GLYAT	1	5.8816e-56	242.45	AQGLVTHAIYQQAQCLLK(1)R	2	0.18538	3
Q2KIR7	267	1.565	Up	4.32e-05	K	Glycine N-acyltransferase	GLYAT	1	1.19664e-51	237.59	RGFPVYSHVDPK(1)NQIMQK	5	0.29621	35
Q2KIR7	19	1.598	Up	0.000758	K	Glycine N-acyltransferase	GLYAT	1	0.00107501	101.38	K(1)SLPMSLK	2	-0.43175	7
Q2KIR7	129	1.48	Up	0.000243	K	Glycine N-acyltransferase	GLYAT	1	7.92865e-20	190.39	SK(1)NILYMASETIK	3	2.3049	11
Q2KIR7	48	1.261	Up	0.00298	K	Glycine N-acyltransferase	GLYAT	1	5.57187e-18	119.27	ALVDK(1)WPDFQTVVIRPQEQDMK	4	0.20384	4
Q2KIS5	213	0.528	Down	0.000682	K	Hydroxysteroid (17-beta) dehydrogenase 11	HSD17B11	1	3.99651e-15	111.22	FAAVGFHK(1)ALTEELSALK	3	-1.1153	1
Q2KIS5	97	0.559	Down	0.00114	K	Hydroxysteroid (17-beta) dehydrogenase 11	HSD17B11	1	5.89163e-08	148.96	HGLEETATECK(1)R	2	-0.1941	2
Q2KIS5	86	0.604	Down	0.000265	K	Hydroxysteroid (17-beta) dehydrogenase 11	HSD17B11	1	1.37413e-32	189.55	LVLWDINK(1)HGLEETATECK	4	-0.18527	2
Q2KIS5	121	0.612	Down	3.94e-05	K	Hydroxysteroid (17-beta) dehydrogenase 11	HSD17B11	1	1.68385e-07	99.283	EDIYSSAK(1)K	2	-0.093995	3
Q2KIS5	223	0.565	Down	0.00234	K	Hydroxysteroid (17-beta) dehydrogenase 11	HSD17B11	1	7.0832e-06	115.57	ALTEELSALK(1)R	3	-0.76274	2
Q2KIV7	252	1.233	Up	0.0194	K	pyrophosphatase (Inorganic) 2	PPA2	1	3.40968e-22	134.29	IPEGKPENQFAFNGEFK(1)NK	4	-0.43281	3
Q2KIV7	209	1.202	Up	0.00644	K	pyrophosphatase (Inorganic) 2	PPA2	1	4.89063e-26	144.27	LIAINVNDPEASK(1)FHDIEDVK	3	1.2831	1
Q2KIV7	150	1.356	Up	0.00216	K	pyrophosphatase (Inorganic) 2	PPA2	1	2.05927e-05	67.11	DK(1)STDCCGDNDPIDVCEIGSK	3	-0.069587	2
Q2KJ44	296	0.671	Down	0.00202	K	Serine/threonine-protein phosphatase 2A activator	PTPA	1	0.000210056	93.345	MYK(1)AECLEK	2	-0.93361	1
Q2KJI7	560	1.859	Up	0.000199	K	AFG3-like protein 2	AFG3L2	1	0.000219657	92.856	K(1)TQVLQPEEK	2	0.027154	2
Q2NKT5	35	0.668	Down	0.0072	K	Protein transport protein Sec61 subunit beta	SEC61B	1	0.0436025	60.102	K(1)NASCGTR	2	-0.052398	1
Q2NL00	22	0.53	Down	0.000578	K	Glutathione S-transferase theta-1	GSTT1	1	0.00173405	121.99	AIYIFAK(1)K	3	0.037567	2
Q2TBI4	423	1.796	Up	3.71e-05	K	Heat shock protein 75 kDa, mitochondrial	TRAP1	1	8.25326e-05	117.79	LIK(1)FFTDQSK	3	-0.21015	2
Q2TBI4	430	1.278	Up	0.000119	K	Heat shock protein 75 kDa, mitochondrial	TRAP1	1	0.00176148	107.79	FFTDQSK(1)K	3	-0.35493	3
Q2TBR0	99	1.334	Up	0.00482	K	Propionyl-CoA carboxylase beta chain, mitochondrial	PCCB	1	6.55641e-07	99.5	CADFGMAADK(1)NK	3	-1.4117	4
Q2TBR0	60	1.338	Up	0.00592	K	Propionyl-CoA carboxylase beta chain, mitochondrial	PCCB	1	0.00139677	111.61	RIDAQHK(1)R	3	1.1587	7
Q2TBV3	35	1.532	Up	0.00746	K	Electron transfer flavoprotein subunit beta	ETFB	1	3.11731e-15	105.35	TGVVTDGVK(1)HSMNPFCEIAVEEAVR	3	-1.6517	1
Q2TBV4	243	0.677	Down	0.00234	K	Cytochrome P450 2E1	CYP2E1	1	4.24811e-05	88.78	NVSEVK(1)SYALER	3	0.17757	3
Q2TBV4	255	0.645	Down	0.000242	K	Cytochrome P450 2E1	CYP2E1	1	0.000133939	79.875	DHQK(1)SLEPSCPR	3	-0.38866	1
Q32LA7	8	0.823	Down	0.0214	K	Histone H2A.V	H2AFV	1	0.00809223	66.989	AGK(1)DSGK(1)AK	2	0.41969	2
Q32LA7	5	0.764	Down	8.43e-05	K	Histone H2A.V	H2AFV	1	0.00809223	66.989	AGGK(1)AGK(1)DSGK	2	0.12751	1
Q32LG3	328	1.725	Up	0.00172	K	Malate dehydrogenase, mitochondrial	MDH2	1	1.64962e-05	102.5	ASIK(1)K(1)GEEFVK	3	-2.1068	2
Q32LG3	314	1.22	Up	0.000298	K	Malate dehydrogenase, mitochondrial	MDH2	1	3.80897e-12	104.88	VSPFEEK(1)MIAEAIPELK	4	-0.39966	4
Q32LG3	296	1.677	Up	0.00112	K	Malate dehydrogenase, mitochondrial	MDH2	1	1.17834e-27	190.96	SQETDCPYFSTPLLLGK(1)K	2	0.043281	3
Q32LG3	335	1.356	Up	1.25e-06	K	Malate dehydrogenase, mitochondrial	MDH2	1	0.00159295	68.536	GEEFVK(1)NMK	3	-0.11887	5
Q32LG3	329	1.725	Up	0.00172	K	Malate dehydrogenase, mitochondrial	MDH2	1	1.64962e-05	102.5	ASIK(1)K(1)GEEFVK	3	-2.1068	2
Q32LG3	157	1.492	Up	0.000818	K	Malate dehydrogenase, mitochondrial	MDH2	1	0.000296466	103.55	K(1)HGVYNPNK	4	1.0542	5
Q32LL2	221	1.313	Up	0.0234	K	Stomatin-like protein 2, mitochondrial	STOML2	1	4.68507e-05	124.07	ESAINVAEGK(1)K	2	0.35314	2
Q32PI5	280	0.618	Down	0.000442	K	Serine/threonine-protein phosphatase 2A 65 kDa regulatory subunit A alpha isoform	PPP2R1A	1	4.15107e-13	108.34	AVGPEITK(1)TDLVPAFQNLMK	4	1.607	2
Q3MHL4	188	0.751	Down	0.0444	K	Adenosylhomocysteinase	AHCY	1	0.00160694	76.165	SK(1)FDNLYGCR	3	0.39924	2
Q3MHX5	227	1.369	Up	0.000256	K	Succinate--CoA ligase [GDP-forming] subunit beta, mitochondrial	SUCLG2	1	0.00461718	110.41	K(1)LYNLFLK	2	-1.6163	1
Q3MHX5	218	1.427	Up	1.78e-05	K	Succinate--CoA ligase [GDP-forming] subunit beta, mitochondrial	SUCLG2	1	1.96149e-21	126.26	MAENLGFLGPLK(1)NQAADQIK	4	0.18798	5
Q3MHX5	226	1.852	Up	0.000458	K	Succinate--CoA ligase [GDP-forming] subunit beta, mitochondrial	SUCLG2	1	0.00253683	118.28	NQAADQIK(1)K	3	0.063997	3
Q3MHX5	93	1.562	Up	0.00164	K	Succinate--CoA ligase [GDP-forming] subunit beta, mitochondrial	SUCLG2	1	8.94711e-05	93.623	GK(1)GVFSSGLK	2	0.10618	2
Q3MHX5	338	1.951	Up	0.00294	K	Succinate--CoA ligase [GDP-forming] subunit beta, mitochondrial	SUCLG2	1	8.64678e-23	133.21	PANFLDLGGGVK(1)ESQVYQAFK	3	0.25918	1
Q3SZ00	516	1.33	Up	0.0257	K	HADHA protein	HADHA	1	1.13578e-08	106.14	MQLLEIITTEK(1)TSK	3	0.015598	1
Q3SZ00	289	1.387	Up	0.0081	K	HADHA protein	HADHA	0.999955	0.031036	57.59	KVEEK(1)VR	2	1.3467	3
Q3SZ00	295	1.46	Up	0.00742	K	HADHA protein	HADHA	1	0.000740289	77.185	QTK(1)GLYPAPLK	2	0.0776	4
Q3SZ00	129	1.238	Up	0.000659	K	HADHA protein	HADHA	1	0.00448245	86.833	MFEK(1)LEK	3	-0.25127	6
Q3SZ00	262	1.217	Up	0.0114	K	HADHA protein	HADHA	1	0.00346695	79.148	RDK(1)GLVEK	3	0.14654	3
Q3SZ00	353	1.335	Up	0.00042	K	HADHA protein	HADHA	1	0.000605718	80.245	NK(1)FGAPQK(1)EVK	3	0.43144	7
Q3SZ00	644	2.013	Up	0.000262	K	HADHA protein	HADHA	1	2.34523e-07	137.84	GFYIYQEGVK(1)NK	2	0.16343	2
Q3SZ00	214	0.801	Down	0.00442	K	HADHA protein	HADHA	1	3.02629e-13	103.84	K(1)MGLVDQLVEPLGPGVK(1)PPEER	4	-0.59122	2
Q3SZ00	351	1.334	Up	0.0469	K	HADHA protein	HADHA	1	0.00147002	85.813	GQTQCK(1)K(1)NK	2	-0.62002	2
Q3SZ00	350	1.707	Up	0.00216	K	HADHA protein	HADHA	1	0.00147002	85.813	GQTQCK(1)K(1)NK	2	-0.62002	3
Q3SZ00	230	0.801	Down	0.00442	K	HADHA protein	HADHA	1	3.02629e-13	103.84	MGLVDQLVEPLGPGVK(1)PPEER	4	0.25372	3
Q3SZ00	406	2.35	Up	2.36e-05	K	HADHA protein	HADHA	1	2.04947e-07	139.74	GQQQVFK(1)GLNDK	3	-1.4977	3
Q3SZ00	411	1.515	Up	0.00364	K	HADHA protein	HADHA	1	0.0105503	79.474	GLNDK(1)VK(1)K	2	-0.24833	3
Q3SZ00	415	2.458	Up	6.36e-05	K	HADHA protein	HADHA	1	0.00532487	85.533	K(1)TLTSFER	2	0.32106	3
Q3SZ20	464	1.509	Up	0.0011	K	Serine hydroxymethyltransferase, mitochondrial	SHMT2	1	0.00218835	91.549	TTK(1)LQDFK	2	0.35294	1
Q3SZ20	103	1.42	Up	0.00184	K	Serine hydroxymethyltransferase, mitochondrial	SHMT2	1	0.0195787	61.161	YSEGYPGK(1)R	2	-1.3857	1
Q3SZ20	302	1.306	Up	0.00484	K	Serine hydroxymethyltransferase, mitochondrial	SHMT2	1	8.01925e-05	90.697	GVQAVDPK(1)TGR	3	-0.56736	4
Q3SZ20	469	1.222	Up	0.000138	K	Serine hydroxymethyltransferase, mitochondrial	SHMT2	1	4.90484e-06	134.99	LQDFK(1)SFLLK	3	-0.22163	3
Q3SZB4	69	1.611	Up	0.00512	K	Medium-chain specific acyl-CoA dehydrogenase, mitochondrial	ACADM	1	1.83322e-22	123.19	EEIIPLAAEYDK(1)TGEYPVPLIK	4	-0.058408	2
Q3SZB4	212	1.404	Up	0.0032	K	Medium-chain specific acyl-CoA dehydrogenase, mitochondrial	ACADM	1	0.0120716	53.448	SDPDPK(1)APASK	2	-1.3116	1
Q3SZB4	173	1.352	Up	0.00854	K	Medium-chain specific acyl-CoA dehydrogenase, mitochondrial	ACADM	1	1.12065e-09	80.664	MTEEPLMCAYCVTEPVAGSDVAGIK(1)TK	3	0.0286	4
Q3SZB4	279	1.304	Up	0.00104	K	Medium-chain specific acyl-CoA dehydrogenase, mitochondrial	ACADM	1	2.07277e-48	213.03	IAMGAFDK(1)TRPPVAAAAVGLAQR	3	-0.6053	8
Q3SZB4	79	1.301	Up	0.0318	K	Medium-chain specific acyl-CoA dehydrogenase, mitochondrial	ACADM	1	8.2299e-05	94.465	TGEYPVPLIK(1)R	2	0.053789	2
Q3SZD7	157	1.41	Up	0.00414	K	Carbonyl reductase [NADPH] 1	CBR1	1	0.00718699	93.374	ELQQK(1)FR	2	-1.0054	2
Q3SZD7	148	1.261	Up	0.00674	K	Carbonyl reductase [NADPH] 1	CBR1	1	7.0806e-28	205.18	VVNVSSFVSVNSLK(1)K	2	0.18138	2
Q3SZI8	241	1.259	Up	0.00108	K	Isovaleryl-CoA dehydrogenase, mitochondrial	IVD	1	0.00288096	77.744	GMPGFSTSK(1)K	2	-0.96388	2
Q3SZI8	78	1.41	Up	0.00796	K	Isovaleryl-CoA dehydrogenase, mitochondrial	IVD	1	8.97056e-29	136.64	FLQEHLAPQAQEIDQSNEFK(1)NLR	3	-0.27431	1
Q3SZP5	643	0.803	Down	0.0235	K	Peroxisomal acyl-coenzyme A oxidase 1	ACOX1	0.911949	1.3379e-06	85.469	K(0.088)SPLNK(0.912)TEVHESYK	4	0.096575	1
Q3SZV3	437	0.773	Down	0.00152	K	Elongation factor 1-gamma	EEF1G	1	0.00146281	126.07	AFNQGK(1)IFK	3	0.28289	3
Q3SZV3	132	0.566	Down	0.00342	K	Elongation factor 1-gamma	EEF1G	1	3.33906e-06	101.32	QATENAK(1)EEVR	2	-1.9421	1
Q3T047	127	0.577	Down	0.00054	K	Cytochrome P450, family 3, subfamily A, polypeptide 5	CYP3A5	1	2.75333e-07	101.2	NAVSVAEDEQWK(1)R	2	0.35694	2
Q3T047	466	0.615	Down	0.000479	K	Cytochrome P450, family 3, subfamily A, polypeptide 5	CYP3A5	1	2.14495e-05	125.54	VLQNFSFK(1)PCK	3	0.72145	2
Q3T047	66	0.613	Down	0.000305	K	Cytochrome P450, family 3, subfamily A, polypeptide 5	CYP3A5	1	8.27196e-07	123.95	GVCEFDEECFK(1)K	2	-0.9568	2
Q3T054	99	0.634	Down	0.00486	K	GTP-binding nuclear protein Ran	RAN	1	0.0015066	64.64	VTYK(1)NVPNWHR	3	-0.6926	2
Q3T054	134	0.541	Down	0.0222	K	GTP-binding nuclear protein Ran	RAN	1	0.0147561	58.596	AK(1)SIVFHR	3	0.25361	1
Q3T061	69	1.268	Up	0.0386	K	Cytochrome c oxidase subunit 7A-related protein, mitochondrial	COX7A2L	1	0.000276515	66.989	FFQK(1)SDGVPIHLK	4	-0.21441	2
Q3T094	32	1.964	Up	9.6e-05	K	Persulfide dioxygenase ETHE1, mitochondrial	ETHE1	1	5.93281e-19	144.27	QMFEPK(1)SCTYTYLLGDR	2	-0.32926	4
Q3T094	228	1.775	Up	0.0219	K	Persulfide dioxygenase ETHE1, mitochondrial	ETHE1	1	1.08427e-17	115.54	VMDK(1)LNLPK	2	-0.23531	3
Q3T0B6	88	1.756	Up	0.000122	K	Complement component 1 Q subcomponent-binding protein, mitochondrial	C1QBP	1	1.37566e-16	176.25	AFVDFLSDEIK(1)EEK	3	-0.299	1
Q3T0P6	291	0.506	Down	0.00394	K	Phosphoglycerate kinase 1	PGK1	1	5.8453e-20	149.97	ITLPVDFVTADK(1)FDENAK	3	-0.19759	1
Q3T0Q4	124	0.671	Down	0.00376	K	Nucleoside diphosphate kinase B	NME2	1	1.45997e-08	104.95	NIIHGSDSVK(1)SAEK	3	-1.1269	1
Q3T0R7	240	1.452	Up	0.0138	K	3-ketoacyl-CoA thiolase, mitochondrial	ACAA2	1	1.89608e-09	74.287	QTMQVDEHPRPQTTMEQLNK(1)LPPVFK(1)K	4	-0.5264	5
Q3T0R7	234	1.223	Up	0.00288	K	3-ketoacyl-CoA thiolase, mitochondrial	ACAA2	1	1.73243e-15	101.45	QTMQVDEHPRPQTTMEQLNK(1)LPPVFK(1)K	4	-0.5264	19
Q3T0R7	269	1.29	Up	0.0264	K	3-ketoacyl-CoA thiolase, mitochondrial	ACAA2	1	3.18213e-50	175.07	EGTVTAGNASGVSDGAGAVIIASEDAVK(1)K	5	-0.099236	3
Q3T0R7	137	1.283	Up	0.0066	K	3-ketoacyl-CoA thiolase, mitochondrial	ACAA2	1	4.08138e-06	98.04	FGTK(1)LGSELK	2	-0.30663	5
Q3T0R7	191	1.428	Up	8.46e-05	K	3-ketoacyl-CoA thiolase, mitochondrial	ACAA2	1	5.20234e-29	175.65	WK(1)TANDAGYFDNEMAPVEVK	2	0.2465	7
Q3T0R7	212	2.366	Up	0.0416	K	3-ketoacyl-CoA thiolase, mitochondrial	ACAA2	1	5.22848e-29	137.64	K(1)GK(1)QTMQVDEHPRPQTTMEQLNK	4	0.074043	1
Q3T0R7	13	1.239	Up	0.00394	K	3-ketoacyl-CoA thiolase, mitochondrial	ACAA2	1	4.23106e-07	163.9	GVFIVAAK(1)R	2	-0.31161	10
Q3T0S5	48	0.547	Down	0.0152	K	Fructose-bisphosphate aldolase B	ALDOB	1	0.00153792	63.473	IK(1)VENTEENRR	3	0.70784	1
Q3T0U3	209	1.769	Up	0.00926	K	Es1 protein	ES1	1	3.6515e-41	178.69	GVEVTVGHEQEEGGK(1)WPHAGTAEVIK	4	-0.22657	1
Q3T0U3	239	1.457	Up	0.0055	K	Es1 protein	ES1	1	2.31933e-18	171.76	HCVMGVTEAHVDQK(1)NK	3	-2.1921	4
Q3T145	107	0.617	Down	0.00122	K	Malate dehydrogenase, cytoplasmic	MDH1	1	0.00761162	85.212	ANVK(1)IFK	2	-0.031389	1
Q3T149	119	0.642	Down	0.000636	K	Heat shock protein beta-1	HSPB1	1	7.78856e-07	84.375	DGVVEITGK(1)HEER	3	-0.50807	7
Q3T149	194	0.751	Down	0.0213	K	Heat shock protein beta-1	HSPB1	1	5.88396e-15	116.06	AQLGGPEAGK(1)SEQPENK	3	0.42659	1
Q3ZBE9	109	0.642	Down	0.00212	K	Sterol-4-alpha-carboxylate 3-dehydrogenase, decarboxylating	NSDHL	1	1.16215e-10	110.44	VNYIGTK(1)NVIETCK	3	1.3777	1
Q3ZBF6	339	1.527	Up	0.0446	K	Short-chain specific acyl-CoA dehydrogenase, mitochondrial	ACADS	1	0.0210422	76.332	DNK(1)K(1)PFTK	2	0.53563	2
Q3ZBF6	338	1.527	Up	0.0446	K	Short-chain specific acyl-CoA dehydrogenase, mitochondrial	ACADS	1	0.0210422	76.332	DNK(1)K(1)PFTK	2	0.53563	3
Q3ZBT8	106	0.518	Down	0.0117	K	Emopamil binding protein (Sterol isomerase)	EBP	1	0.0142817	65.719	EYAK(1)GDSR	2	-1.0784	1
Q3ZBU2	77	0.64	Down	0.00046	K	CDGSH iron-sulfur domain-containing protein 1	CISD1	1	3.21028e-06	110.38	K(1)FPLCDGSHTK	3	-0.21889	2
Q3ZBW2	177	0.766	Down	0.0454	K	Hydroxyacid oxidase 2	HAO2	1	1.06467e-06	94.673	RNDITNQVDLMK(1)K	3	-0.33523	2
Q3ZC33	398	0.686	Down	0.0048	K	L-gulonolactone oxidase	GULO	1	3.22592e-13	121.99	VGGRPHWAK(1)AHNCTR	4	-0.66982	4
Q3ZC41	234	1.545	Up	0.0016	K	Acetyl-CoA acyltransferase 1	ACAA1	1	3.58841e-47	167.27	DDK(1)GTEQSITVAQDEGIRPNTTMEGLAK	3	0.21076	4
Q3ZC42	107	0.659	Down	0.000538	K	Alcohol dehydrogenase class-3	ADH5	1	1.712e-07	136.96	FCLNPK(1)TNLCQK	3	1.7217	1
Q3ZC84	151	0.48	Down	0.00284	K	Cytosolic non-specific dipeptidase	CNDP2	1	1.47981e-05	105.25	TK(1)QEVPVNVR	2	-0.72148	1
Q3ZCH0	612	2.157	Up	0.00048	K	Stress-70 protein, mitochondrial	HSPA9	1	0.00992835	80.688	LK(1)EEISK	2	0.31283	1
Q3ZCH0	138	1.453	Up	0.011	K	Stress-70 protein, mitochondrial	HSPA9	1	0.00551796	76.1	DIK(1)NVPFK	2	0.85392	4
Q3ZCH0	600	1.266	Up	6.25e-05	K	Stress-70 protein, mitochondrial	HSPA9	1	3.77237e-08	87.647	MEEFK(1)DQLPADECNK	3	-0.0068165	2
Q3ZCH0	288	1.368	Up	0.0219	K	Stress-70 protein, mitochondrial	HSPA9	1	0.00440821	89.55	HIVK(1)EFK	4	1.2583	5
Q3ZCH0	394	1.4	Up	0.000717	K	Stress-70 protein, mitochondrial	HSPA9	1	2.13845e-10	135.47	MPK(1)VQQTVQDLFGR	3	0.60769	5
Q3ZCH0	135	1.276	Up	0.0148	K	Stress-70 protein, mitochondrial	HSPA9	1	7.23177e-06	95.264	RYDDPEVQK(1)DIK	3	-0.095302	1
Q3ZCH0	567	1.722	Up	0.00156	K	Stress-70 protein, mitochondrial	HSPA9	1	0.00111571	79.492	NAEK(1)YAEEDR	2	-0.29435	1
Q3ZCH0	467	0.64	Down	0.0302	K	Stress-70 protein, mitochondrial	HSPA9	1	0.0267911	67.113	NTTIPTK(1)K	2	0.55082	1
Q3ZCI9	400	0.656	Down	0.000644	K	T-complex protein 1 subunit theta	CCT8	1	1.72615e-06	88.243	AVDDGVNTFK(1)VLTR	2	1.5335	1
Q3ZCJ2	127	0.819	Down	0.0042	K	Alcohol dehydrogenase [NADP(+)]	AKR1A1	1	1.78597e-10	123.63	GDSPFPK(1)NADGTIR	2	0.23274	1
Q3ZCJ2	85	0.693	Down	0.0106	K	Alcohol dehydrogenase [NADP(+)]	AKR1A1	1	0.000171672	66.022	LWNTK(1)HHPEDVEPALR	4	-0.17629	1
Q3ZCJ2	263	0.826	Down	0.0472	K	Alcohol dehydrogenase [NADP(+)]	AKR1A1	1	3.37462e-05	90.689	VSCIPK(1)SVTPSR	3	0.75755	3
Q3ZCJ6	286	0.555	Down	0.000324	K	Epoxide hydrolase	EPHX1	1	0.000181492	118.28	DMELIYPFK(1)K	2	-0.52943	3
Q3ZCJ6	382	0.515	Down	0.000102	K	Epoxide hydrolase	EPHX1	1	2.54544e-08	107.35	ENLGQVNK(1)HEMLK	3	-0.25274	2
Q3ZCJ6	117	0.57	Down	0.0252	K	Epoxide hydrolase	EPHX1	1	0.000701906	77.058	YPHFK(1)TK	3	-0.81471	2
Q3ZCK9	127	0.666	Down	0.0236	K	Proteasome subunit alpha type-4	PSMA4	1	0.0104311	63.473	QAYTQFGGK(1)R	2	0.13206	1
Q3ZCK9	239	0.512	Down	0.000978	K	Proteasome subunit alpha type-4	PSMA4	1	0.00225683	113.62	K(1)HEEEEAK	3	-0.26175	1
Q56JU9	88	0.683	Down	0.0074	K	40S ribosomal protein S24	RPS24	0.993841	0.0517691	42.599	K(0.006)NEPK(0.994)HR	3	-0.32647	1
Q56JU9	37	0.516	Down	0.0055	K	40S ribosomal protein S24	RPS24	1	0.00438505	64.82	ATVPK(1)TEIR	3	0.15536	4
Q56JV9	249	0.609	Down	0.00448	K	40S ribosomal protein S3a	RPS3A	1	0.00146621	63.185	ATGDETGAK(1)VER	2	-0.57974	1
Q56JZ1	88	0.507	Down	0.000263	K	60S ribosomal protein L13	RPL13	1	0.0208815	64.776	VAGIHK(1)K	3	-0.30071	2
Q58D49	205	1.511	Up	0.000679	K	Cob(I)yrinic acid a,c-diamide adenosyltransferase, mitochondrial	MMAB	1	1.77845e-37	202.96	VVPLVQTGETDANVVK(1)FLNR	2	-0.029214	3
Q58DK5	252	0.647	Down	0.000182	K	Delta-aminolevulinic acid dehydratase	ALAD	1	4.80404e-09	91.589	EGADLLMVK(1)PGTPYLDIVR	3	1.9375	1
Q58DR8	93	1.332	Up	0.00106	K	Succinate--CoA ligase [ADP/GDP-forming] subunit alpha, mitochondrial	SUCLG1	1	8.53444e-10	101.2	GGK(1)THLGLPVFNTVK	4	0.69883	6
Q58DR8	57	1.206	Up	0.0248	K	Succinate--CoA ligase [ADP/GDP-forming] subunit alpha, mitochondrial	SUCLG1	1	2.56607e-07	138.19	NTK(1)IICQGFTGK	2	-0.37753	1
Q58DR8	66	1.792	Up	0.0178	K	Succinate--CoA ligase [ADP/GDP-forming] subunit alpha, mitochondrial	SUCLG1	1	2.64884e-19	115.87	IICQGFTGK(1)QGTFHSQQALEYGTK	4	0.91247	2
Q59A32	164	0.585	Down	0.001	K	Trifunctional purine biosynthetic protein adenosine-3	GART	1	0.00294466	70.089	SK(1)EEACEAVR	2	-0.75343	1
Q5E946	62	0.749	Down	0.00488	K	Protein/nucleic acid deglycase DJ-1	PARK7	1	2.20703e-16	166.3	DVVICPDASLEDAK(1)K	2	-0.28585	3
Q5E956	194	0.724	Down	0.0174	K	Triosephosphate isomerase	TPI1	1	1.62369e-10	106.75	GWLK(1)SNVSDAVAQSAR	3	-0.0056936	2
Q5E988	191	0.762	Down	0.0228	K	40S ribosomal protein S5	RPS5	1	0.0261491	56.205	GSSNSYAIK(1)K	2	-0.14678	1
Q5E9B1	319	0.47	Down	0.000415	K	L-lactate dehydrogenase B chain	LDHB	1	3.67485e-05	96.464	K(1)SADTLWGIQK	3	0.38783	3
Q5E9B1	156	0.55	Down	0.0068	K	L-lactate dehydrogenase B chain	LDHB	1	0.00147644	86.794	LSGLPK(1)HR	3	-0.062219	1
Q5E9D6	15	1.512	Up	0.0104	K	Haloacid dehalogenase-like hydrolase domain-containing protein 3	HDHD3	1	1.18649e-07	143.98	LLTWDVK(1)DTLLR	3	0.099641	2
Q5E9F1	72	0.449	Down	0.00326	K	B-cell receptor-associated protein 31	BCAP31	1	0.00917134	79.659	K(1)YDDVTEK	2	0.52315	1
Q5E9F7	22	0.381	Down	0.00332	K	Cofilin-1	CFL1	1	0.00114373	84.479	K(1)SSTPEEVK	2	0.33917	1
Q5E9F7	44	0.574	Down	0.00966	K	Cofilin-1	CFL1	1	2.84673e-05	136.96	AVLFCLSEDK(1)K	2	0.30073	2
Q5E9F8	28	0.567	Down	0.0094	K	Histone H3.3	H3F3A	1	2.28347e-08	97.273	K(1)SAPSTGGVK(0.857)K(0.143)PHR	4	0.37584	4
Q5E9F8	57	0.582	Down	0.00572	K	Histone H3.3	H3F3A	1	8.38199e-05	117.95	YQK(1)STELLIR	2	0.54459	1
Q5E9F8	15	0.659	Down	0.0426	K	Histone H3.3	H3F3A	1	0.000979938	88.948	STGGK(1)APR	2	0.15668	4
Q5E9F8	24	0.55	Down	0.000843	K	Histone H3.3	H3F3A	1	0.000891635	119.27	QLATK(1)AAR	3	-0.03616	11
Q5E9F8	37	0.544	Down	0.00132	K	Histone H3.3	H3F3A	0.856706	2.28347e-08	97.273	K(1)SAPSTGGVK(0.857)K(0.143)PHR	4	0.37584	1
Q5E9F8	19	0.504	Down	0.0004	K	Histone H3.3	H3F3A	1	0.000891635	119.27	K(1)QLATK(1)AAR	2	0.5391	7
Q5E9F8	10	0.659	Down	0.0426	K	Histone H3.3	H3F3A	1	0.000979938	88.948	K(1)STGGK(1)APR	3	0.44452	3
Q5E9S4	23	0.679	Down	0.0229	K	Ethanolamine-phosphate phospho-lyase	ETNPPL	1	4.25486e-06	80.738	HIGPSCK(1)VFFAADPIK	4	0.095805	2
Q5EA20	88	0.779	Down	0.031	K	4-hydroxyphenylpyruvate dioxygenase	HPD	1	0.00041652	62.68	EMGDHLVK(1)HGDGVK	4	-1.0588	2
Q5EA88	127	0.548	Down	0.00124	K	Glycerol-3-phosphate dehydrogenase [NAD(+)], cytoplasmic	GPD1	1	1.86113e-05	108.7	GVDEGPK(1)GLK	3	0.24195	3
Q5EA88	318	0.533	Down	0.000496	K	Glycerol-3-phosphate dehydrogenase [NAD(+)], cytoplasmic	GPD1	1	1.12694e-08	107.82	GMVDK(1)FPLFTAVYK	3	0.92176	2
Q5EA88	282	0.709	Down	0.000258	K	Glycerol-3-phosphate dehydrogenase [NAD(+)], cytoplasmic	GPD1	1	7.81396e-06	98.942	TGK(1)SIEQLEK	2	-0.42579	1
Q5I597	138	0.5	Down	0.000159	K	Betaine--homocysteine S-methyltransferase 1	BHMT	1	0.0448916	67.897	SETEVK(1)K	2	0.40243	1
Q8HYJ9	183	0.605	Down	0.00102	K	Dimethylaniline monooxygenase [N-oxide-forming] 3	FMO3	1	0.00484581	59.931	EPGIFK(1)GK	2	0.98397	2
Q8HYJ9	164	0.566	Down	0.000218	K	Dimethylaniline monooxygenase [N-oxide-forming] 3	FMO3	1	0.000210085	87.568	ESFPGIK(1)LFK	2	0.10286	2
Q8HZJ8	238	0.638	Down	0.00502	K	11 beta-hydroxysteroid dehydrogenase type 1	HSD11B1	1	6.87182e-10	132.84	ASPK(1)EECALEIIK	2	0.73996	2
Q8SPU8	159	0.235	Down	0.000417	K	Dehydrogenase/reductase SDR family member 4	DHRS4	1	0.00103398	82.287	AVVPEMAK(1)R	3	1.6585	4
Q8SPU8	93	0.203	Down	8.31e-05	K	Dehydrogenase/reductase SDR family member 4	DHRS4	1	6.77282e-50	224.4	GEGLSVTGTVCHVGK(1)AEDRER	4	-1.0547	3
Q8SQ21	123	1.442	Up	0.00504	K	Histidine triad nucleotide-binding protein 2, mitochondrial	HINT2	1	3.13995e-06	92.38	ETAK(1)AEGLGDGYR	2	0.041863	1
Q8WMV1	311	0.621	Down	0.0124	K	Delta(14)-sterol reductase	TM7SF2	1	0.00100458	80.245	GANSQK(1)NTFR	2	1.577	1
Q95M18	95	0.458	Down	5.85e-05	K	Endoplasmin	HSP90B1	1	1.01562e-05	107.21	LIINSLYK(1)NK	3	0.057651	1
Q95M18	168	0.556	Down	0.0149	K	Endoplasmin	HSP90B1	1	2.85472e-15	147.7	NLGTIAK(1)SGTSEFLNK	3	0.67549	1
Q95M18	603	0.515	Down	0.000255	K	Endoplasmin	HSP90B1	1	0.00501533	77.662	FDESEK(1)SK	2	-2.4472	1
Q9BGI1	147	4.582	Up	0.0123	K	Peroxiredoxin-5, mitochondrial	PRDX5	1	0.0156473	64.757	AHK(1)AEGK	3	0.41323	1
Q9BGI1	88	1.356	Up	0.00878	K	Peroxiredoxin-5, mitochondrial	PRDX5	1	8.43138e-06	99.5	VNLAELFK(1)GK	2	0.093888	2
Q9BGI1	80	1.382	Up	0.00202	K	Peroxiredoxin-5, mitochondrial	PRDX5	1	5.81432e-10	123.42	EPGNK(1)VNLAELFK	2	0.49839	2
Q9MZ13	63	0.645	Down	0.00152	K	Voltage-dependent anion-selective channel protein 3	VDAC3	1	6.66665e-14	171.76	YK(1)ICNYGLTFTQK	3	-0.17763	2
Q9N0V4	83	0.447	Down	0.000376	K	Glutathione S-transferase Mu 1	GSTM1	1	7.86774e-14	171.08	K(1)HNLCGETEEEMIR	2	0.56666	2
Q9N0V4	144	0.529	Down	0.00158	K	Glutathione S-transferase Mu 1	GSTM1	1	0.000161047	101.72	LFSEFLGK(1)R	3	-0.090784	2
Q9N287	45	0.61	Down	0.0471	K	DnaJ homolog subfamily C member 12	DNAJC12	1	7.62487e-06	76.759	ALECHPDK(1)HPENSK	4	-1.5016	1
Q9TS87	17	0.6	Down	1.91e-06	K	Transgelin	TAGLN	1	0.00833243	71.221	EVQSK(1)IEK	2	-1.938	1
Q9TTJ5	244	0.757	Down	0.00106	K	Regucalcin	RGN	1	2.43808e-08	104.95	LPVDK(1)TTSCCFGGK	2	-0.21205	4
Q9TTJ5	198	0.777	Down	0.0203	K	Regucalcin	RGN	1	6.11926e-12	101.28	LEK(1)EEQIPDGMCIDVEGK	3	-0.35164	1
Q9XSJ4	228	0.502	Down	8.22e-05	K	Alpha-enolase	ENO1	1	1.1414e-08	155.66	EALELLK(1)NAIGK	2	-0.18427	2
Q9XSJ4	193	0.597	Down	0.000215	K	Alpha-enolase	ENO1	1	1.107e-10	116.51	IGAEVYHNLK(1)NVIK	3	0.2752	1
Q9XSJ4	5	0.383	Down	0.0263	K	Alpha-enolase	ENO1	1	0.00478069	79.474	SILK(1)VHAR	3	0.82726	1
